# Supplementary material for: Evolutionary analysis of vision genes identifies potential drivers of visual differences between giraffe and okapi
Source: PeerJ. 2017 Apr 6;5:e3145. doi: 10.7717/peerj.3145 (PMC5385128; doi:10.7717/peerj.3145)
Supplement: File S2 [file peerj-05-3145-s002.txt]

#Giraffe and Okapi vision gene sequences 

>Retinal pigment epithelium-derived rhodopsin homolog (RRH)_giraffe
GGCAACAGTTCAGACTCTAAAAATGAAAATAGCTCTGTCTTTTCACAGACTGAACACAACATTGTTGCAGCTTACTTGATTACTGCAGGTATGATAAGTATCCTCAGCAACATAATCGTTCTAGGCATCTTCATTAAGTTCAAGGAACTTCGAACACCCACAAATGCCATTATCATCAACCTGGCTGTTACTGATATAGGGGTTAGTAGCGTTGGCTACCCCATGTCTGCTGCTTCAGATCTGCATGGAAGCTGGAAGTTTGGATATGCAGGATGTCAGATTTATGCTGGGTTGAATATTTTTTTTGGAATGGCAAGTATTGGATTGCTCATGGTCGTGGCCGTGGATCGATACCTGACCATCTGCCATCCTGATTCAGGAAGAAGAATGACCACCAACACTTACATCAGCATGATTCTGGGGGCCTGGACCAATGGCCTGTTTTGGGCTTTGATGCCTATCATTGGGTGGGCTAGTTATGCCCCAGATCCTACTGGGGCCACCTGTACCATAAACTGGCGGAAAAATGATGTGTCTTTCGTTTCTTACACCATGATGGTAGTTGTGATAAATTTTATCGTGCCCTTGACAGTGATGTTTTACTGTTATTACCATGTCACTCAATCCATTAAACATCATGGTACTAATAACTGCCCTGAGTACCTCAACAGAGATTGGTCAGATCAGGTAGATGTAACAAAGATGTCTGTGATAATGATACTCATGTTTCTGGTGGCGTGGTCCCCTTATTCCATCGTGTGCTTATGGGCATCTTTTGGTGACCCAAAGAAGATTCCTCCCTCAATGGCCATCATAGCTCCTCTGTTTGCAAAATCTTCTACATTCTACAATCCTTGTATTTATGTGATTGCTAATAAAAAGTTTCGAAGGGCGATGCTTGCCATGTTCAAATGTCAGACTACCCAAGCAATGCCTGTGACGAGTATTTTACCAATGGATATACCTCAAAACCCACTGACTTCTGGAAAAGTC
>Retinal pigment epithelium-derived rhodopsin homolog (RRH)_okapi
GGCAACAGTTCAGACTCTAAAAATGAAAATGGCTCTGTCTTTTCACAGACTGAACACAACATTGTTGCAGCTTACTTGATTACCGCAGGTATGATAAGTATCCTCAGCAACATAATCGTTCTAGGCATCTTCATTAAGTTCAAGGAACTTCGGACACCCACAAATGCCATTATCATCAACCTGGCTGTTACTGATATAGGGGTTAGTAGCATTGGCTACCCCATGTCTGCTGCTTCAGATCTGCATGGAAGCTGGAAATTTGGATATGCAGGATGTCAGATTTATGCTGGGTTGAATATTTTTTTTGGAATGGCAAGTATTGGATTGCTCATGGTCGTGGCCGTGGATCGATACCTGGCCATCTGCCATCCTGATGCAGGAAGAAGAATGACCACCAACACTTACATCAGCATGATTCTGGGGGCCTGGACCAATGGCCTGTTTTGGGCTTTGATGCCTATCATTGGGTGGGCTAGTTATGCCCCAGATCCTACTGGGGCCACCTGTACCATAAACTGGCGGAAAAATGATGTGTCTTTTGTTTCTTACACCATGATGGTAGTTGTGATAAATTTTATCGTGCCCTTGACAGTGATGTTTTACTGTTATTACCATGTCACTCAATCCATTAAACATCATGGTACTAAAAACTGCCCTGAGTACCTCAACAGAGATTGGTCAGATCAGGTAGATGTAACAAAGATGTCTGTGATAATGATACTCATGTTTCTGGTGGCGTGGTCCCCTTATTCCATCGTGTGCTTATGGGCATCTTTTGGTGACCCAAAGAAGATTCCTCCCTCAATGGCCATCATAGCTCCTCTGTTTGCAAAATCTTCTACATTCTACAATCCTTGTATTTATGTGATTGCTAATAAAAAGTTTCGAAGGGCGATGCTTGCCATGTTCAAATGTCAGACTACCCAAGCAATGCCTGTGACGAGTATTTTACCAATGGATATACCTCAAAACCCACTGACTTCTGGAAAAGTC
>Rhodopsin (RHO)_giraffe
ATGAATGGGACGGAGGGCCCGAACTTCTACGTGCCTTTCTCCAACAAGACGGGCGTGGTGCGCAGCCCCTTTGAGGCCCCACAGTACTACCTGGCTGAGCCATGGCAGTTCTCCATGCTGGCCGCCTACATGTTCCTGCTGATCGTGCTCGGCTTCCCCATCAACTTCCTCACGCTCTACGTCACGATCCAGCACAAGAAGCTGCGCACACCCCTCAACTACATCCTGCTGAACCTGGCCGTGGCTGACCTCTTCATGGTCTTCGGGGGCTTCACCACCACCCTCTACACCTCTCTGCACGGATACTTCGTCTTTGGGCCTACAGGATGCAACCTGGAGGGCTTCTTTGCCACCCTGGGCGGTGAAATTGCCCTGTGGTCCTTGGTGGTCCTGGCCATCGAGCGGTACGTGGTGGTGTGCAAGCCCATGAGCAACTTCCGCTTCGGGGAGAACCACGCCATCATGGGCCTCGCCTTCACCTGGGTCATGGCTCTGGCCTGCGCCGCACCCCCCCTTGTCGGCTGGTCCAGGTACATCCCGGAGGGAATGCAGTGCTCGTGTGGGATTGACTACTACACGCTCAAGCCGGAGGTCAACAATGAGTCCTTCGTCATCTACATGTTTGTGGTCCACTTCTCCATCCCCCTGGTCATCATATTCTTCTGCTACGGGCAGCTGGTGTTCACCGTCAAGGAGGCAGCTGCCCAGCAGCAGGAGTCGGCCACCACTCAGAAGGCCGAGAAGGAGGTCACCCGCATGGTCATCATCATGGTCATCGCTTTCCTGATCTGTTGGTTGCCCTACGCCGGTGTGGCGTTCTACATCTTCACCCATCAGGGCTCTGACTTTGGCCCCATCTTCATGACCATCCCGGCTTTCTTTGCCAAGTCTTCCTCCGTCTACAACCCCGTCATCTACATCATGATGAACAAGCAGTTCCGGAACTGCATGCTCACCACCCTCTGCTGTGGCAAGAACCCGCTGGGTGATGACGAGGCCTCCACCACCGTCTCCAAGACAGAGACCAGCCAGGTGGCGCCTGCC
>Rhodopsin (RHO)_okapi
ATGAATGGGACGGAGGGCCCGAACTTCTACGTGCCTTTCTCCAACAAGACAGGCGTGGTGCGCAGCCCCTTCGAGGCCCCGCAGTACTACCTGGCTGAGCCATGGCAGTTCTCCATGCTGGCCGCCTACATGTTCCTGCTGATCGTGCTCGGCTTCCCCATCAACTTCCTCACGCTCTACGTCACGATCCAGCACAAGAAGCTGCGCACGCCCCTCAACTACATCCTGCTGAACCTGGCCGTGGCTGACCTCTTCATGGTCTTTGGGGGCTTCACCACCACCCTCTACACCTCTCTGCACGGATACTTCGTCTTTGGGCCTACGGGATGCAACCTGGAGGGCTTCTTTGCCACCCTGGGCGGTGAAATCGCCCTGTGGTCCTTGGTGGTCCTGGCCATCGAGCGGTACGTGGTGGTGTGCAAGCCCATGAGCAACTTCCGCTTCGGGGAGAACCACGCCATCATGGGCCTCGCCTTCACCTGGGTCATGGCTCTGGCCTGCGCCGCACCCCCCCTCGTCGGCTGGTCCAGGTACATCCCGGAGGGAATGCAGTGCTCGTGTGGGATTGACTACTACACGCTCAAGCCGGAGGTCAACAATGAGTCTTTCGTCATCTACATGTTTGTGGTCCACTTCTCCATCCCCCTGGTCATCATATTCTTCTGCTACGGGCAGCTGGTGTTCACCGTCAAGGAGGCAGCTGCCCAGCAGCAGGAGTCGGCCACCACTCAGAAGGCCGAGAAGGAGGTCACCCGCATGGTCATCATCATGGTCATCGCTTTCCTGATCTGTTGGTTGCCCTACGCCGGTGTGGCGTTCTACATCTTCACCCATCAGGGCTCTGACTTTGGCCCCATCTTCATGACCATCCCATCTTTCTTTGCCAAGTCTTCCTCCATCTACAACCCCGTCATCTACATCATGATGAACAAGCAGTTCCGGAACTGCATGCTCACCACCCTCTGCTGTGGCAAGAACCCGCTGGGTGACGACGAGGCCTCCACCACCGTCTCCAAGACAGAGACCAGCCAGGTGGCGCCTGCC
>Lumican (LUM)_giraffe
ATGAATCTAGGTGTGTTTCCTCTCCTCTTGGCATTAATTGGCCGTGCCAGCAGCACCTATCTTGATTACTATGATTATTACAGTTTCCCCCAATCAATATATGGGAGATCATCACCAAACTGTGCACCAGAATGTAACTGCCCTGAAAGCTATCCAACAGCCATGTACTGCGATGAGCTGAAGCTGAAGACTGTGCCAATGGTGCCTCCTGGAATCAAGTACCTTTACCTTAGGAATAACCAGATTGACCATATTGATGAGAAGGCCTTTGAAAACGTAACTGATCTGCAGTGGCTCATTCTCGACCACAACCTTCTAGAAAATTCCAAGATAAAAGGAAGAGTTTTCTCTAAACTGAAACAATTGAAGAAGCTGCACATAAATTACAACAATCTGACAGAATCTGTGGGCCCACTTCCCAAATCTCTGGTGGACCTGCAGCTCACTAACAACAAGATCTCTAAGCTTGGCTCCTTTGATGGACTGGTTAACCTGACCTTTATCCACCTTCAGCACAATCAGCTGAAAGAGGATGCTGTTTCAGCTGCTTTGAAAGGTCTGAAGTCACTCGAATACCTTGACTTGAGCTTCAATCAGATGACCAAACTACCTTCTGGTCTCCCAGTATCTCTTCTAACTCTCTACTTAGACAACAACAAAATTAGCAACATCCCTGACGAGTATTTCAAGCGTTTCAGTGCATTGCAGTATCTGCGTTTGTCTCATAATGAACTGGCTGATAGTGGAGTACCTGGAAATTCTTTTAATGTATCATCTTTGTTGGAGCTGGATCTCTCCTATAATAAGCTGAAAAGCATACCGACAGTCAATGAAAACCTTGAAAACTATTACCTGGAGGTCAATGAACTTGAAAAGTTTGATGTAAAGAGCTTCTGTAAGATCCTGGGACCCCTATCCTACTCCAAGATCAAACATTTGCGTTTGGATGGCAATCGCATCACCCAAACTAGTCTGCCGCCTGATATGTATGAATGTCTACGTGTCGCGAATGAGATCACTGTTAATTAA
>Lumican (LUM)_okapi
ATGAATCTAGGTGTGTTTCCTCTCCTCTTGGCATTAATTGGCAGTGCCAGCAGCACCTATCTTGATTACTATGATTATTACAGTTTCCCCCAATCAATATATGGGGCGTCATCACCAAACTGTGCACCAGAATGTAACTGCCCTGAAAGCTATCCAACAGCCATGTACTGCGATGAGCTGAAGCTGAAGACTGTGCCAATGGTGCCTCCTGGAATCAAGTACCTTTACCTTAGGAATAACCAGATTGACCATATTGATGAGAAGGCCTTTGAAAATGTAACTGATCTGCAGTGGCTCATTCTCGACCACAACCTTCTAGAAAATTCCAAGATAAAAGGAAGAGTTTTCTCTAAACTGAAACAATTGAAGAAGCTGCACATAAATTACAACAATCTGACAGAATCTGTGGGCCCACTTCCCAAATCTCTGGTGGACCTGCAGCTCACTAACAACAAGATCTCTAAGCTTGGCTCCTTTGATGGACTGGTTAACCTGACCTTTATCCACCTTCAGCACAATCAGCTGAAAGAGGATGCTGTTTCAGCTGCTTTGAAAGGTCTGAAGTCACTCGAATACCTTGACTTGAGCTTCAATCAGATGACCAAACTACCTTCTGGTCTCCCAGTATCTCTTCTAACTCTCTACTTAGACAACAACAAGATTAGCAACATCCCTGACGAGTATTTCAAGCGTTTCAGTGCATTGCAGTATCTGCGTTTGTCTCATAATGAACTGGCTGATAGTGGAGTACCTGGAAACTCTTTTAATGTATCATCGTTGTTGGAGCTGGATCTCTCCTATAATAAGCTGAAAAGCATACCGACAGTCAATGAAAACCTTGAAAACTATTACCTGGAGGTCAATGAACTTGAAAAGTTTGATGTAAAGAGCTTCTGTAAGATCCTGGGACCTCTATCCTACTCCAAGATCAAACATTTGCGTTTGGATGGCAATCGCATCACCCAAACTAGTCTGCCGCCTGATATGTATGAATGTCTACGTGTCGCGAATGAGATCACTGTTAATTAA
>Retinol dehydrogenase 11 (all-trans/9-cis/11-cis)(RDH11)_giraffe
ATGGTTGGGGTCCTGCTCCTGCTCCTCCTTCTCCCCTTCCTCCTGTACATCGCTGCACCCCAAATCAGGAAGATGCTGTCCAGCGGGGTTTGTATATCAACCGTCCAGCTTCCTGGAAAAGTGGCTGTGGTCACTGGAGCCAACACAGGCATCGGGAAGGAGACCGCCAAAGAGCTGGCTCGAAGAGGAGCCCGTGTGTATTTAGCTTGCCGGGACGTGCAAAAGGGGGAATTGGTGGCCAGAGAAATCCAGATGATGACAGGGAACCAACAAGTGATTGTGCGGAAACTGGACTTGGCTGATACTAAATCTATCCGAGCCTTTGCTAAGCGCTTCTTAGAAGAGGAAAAGCACCTCCACATTTTGATCAACAACGCAGGAGTGATGATGTGTTCCTACTCCAAAACAGCAGATGGCTTTGAGATGCACATGGGAGTCAACCACTTAGGTCACTTCCTCCTGACCCATCTGTTGCTAGAAAAGCTGAAGGAATCAGCACCATCGAGGGTGGTAAATGTGTCTTCCTTAGCACATCACCTGGGAAGGATCCACTTCCATAACCTGCAGGGTGAGAAGTTCTACCAGTCCGGTCTGGCCTACTGTCACAGCAAATTAGCCAACATTCTCTTCACCCAGGAACTGGCCCGGAGGCTAAAAGCATCAGGGTCTGGCGTCACGGTGTACTCTGTGCACCCTGGCACAGTCAACTCTGAACTGGTTCGGCACTCAGCCCTCATGAGATGGATTTGGTGGATTTTCTCCTTCTTCATCAAGACCCCGCAGCAGGGAGCCCAGACCAGCCTATACTGTGCCTTAACAGAGGGTCTAGAAGTTCTCAGTGGAAATCATTTCAGTGACTGCCATGTGGCATGGGTCTCTGCACAGGCTCGTAATGAGACGGTAGCAAGGCGGCTGTGGGATGTCAGCTGTGACCTGCTGGGCATCCCTGTGGAT
>Retinol dehydrogenase 11 (all-trans/9-cis/11-cis)(RDH11)_okapi
ATGGTTGGGGTCCTGCTCCTGCTCCTCCTTCTCCCCTTTCTCCTGTACATCGCTGCACCCCAAATCAGGAAGATGCTGTCCAGCGGGGTTTGTATATCAACCGTCCAGCTTCCTGGAAAAGTGGCTGTGGTCACTGGAGCCAACACAGGCATCGGGAAGGAGACCGCCAAAGAGCTGGCTCGAAGAGGAGCCCGTGTGTATTTAGCTTGCCGGGACATGCAAAAGGGGGAATTGGTGGCCAGAGAAATCCAGATGATGACAGGGAACCAACAAGTGTTTGTGCGGAAACTGGACTTGGCTGATACTAAATCTATCCGAGCCTTTGCTAAGCACTTCTTAGAAGAGGAAAAGCACCTCCACATTTTGATCAACAACGCAGGAGTGATGATGTGTTCCTACTCCAAAACAGCAGATGGCTTTGAGATGCACATGGGAGTCAACCACTTAGGTCACTTCCTCCTGACCCATCTGTTGCTAGAAAAGCTGAAGGAATCAGCACCATCGAGGGTGGTAAATGTGTCTTCCTTAGCACATCACCTGGGAAGGATCCACTTCCATAACCTGCAGGGCGAGAAGTTCTACCAGTCAGGTCTGGCCTACTGTCACAGCAAATTAGCCAACATTCTCTTCACCCAGGAACTGGCCCGGAGGCTAAAAGCATCAGGCTCTGGCGTCACGGTGTACTCTGTGCACCCTGGCACAGTCAACTCTGAACTGGTTCGGCACTCAGCCCTCATGAGATGGATTTGGTGGATTTTCTCCTTCTTCATCAAGACCCCTCAGCAGGGAGCTCAGACCAGCCTATACTGTGCCTTAACGGAGGGTCTAGAAGTTCTCAGTGGAAACCATTTCAGTGACTGCCATGTGGCATGGGTCTCTGCACAGGCTCGTAATGAGACGGTAGCAAGGCGGCTGTGGGATGTCAGCTGTGACCTGCTGGGCATCCCTGTGGAC
>Guanine nucleotide binding protein (G protein), gamma transducing activity polypeptide 1 (GNGT1)_giraffe
ATGCCCGTGATCAATATTGAGGACCTGACAGAAAAGGACAAATTGAAGATGGAAGTCGAGCAGCTCAAGAAAGAAGTGACACTGGAAAGAATGATGGTGTCCAAATGTTGTGAAGAAGTCAGGGATTATGTTGAAGAAAGATCTGGGGAGGATCCATTAGTAAAGGGTATCCCAGAGGACAAAAATCCCTTCAAGGAACTCAAAGGAGGCTGTGTGATTTCA
>Guanine nucleotide binding protein (G protein), gamma transducing activity polypeptide 1 (GNGT1)_okapi
ATGCCCGTGATCAATATTGAGGACCTGACAGAAAAGGACAAATTGAAGATGGAAGTCGAGCAGCTCAAGAAAGAAGTGACACTGGAAAGAATGATGGTGTCCAAATGTTGTGAAGAAGTCAGGGATTATGTTGAAGAAAGATCTGGGGAGGATCCATTAGTAAAGGGTATCCCAGAGGACAAAAATCCCTTCAAGGAGCTCAAAGGAGGCTGTGTGATTTCA
>Crystallin, alpha A (CRYAA)_giraffe
ATGGACATCGCCATTCAGCACCCTTGGTTCAAACGCGCCCTGGGCCCCTTCTACCCCAGCCGGCTGTTCGACCAGTTCTTCGGCGAGGGCCTCTTCGAGTATGACCTGCTGCCCTTCCTGTCCTCCACCATCAGCCCCTACTACCGCCAGTCCCTCTTCCGCACCGTGCTGGACTCCGGCATCTCTGAGGTCCGATCCGACCGGGACAAGTTTGTCATCTTCCTGGACGTGAAACACTTCTCGCCCGAGGACCTGACGGTGAAGGTGCAGGAGGACTTCGTGGAGATCCACGGCAAGCACAACGAGCGGCAGGATGACCACGGCTACATCTCCCGCGAGTTCCACCGCCGCTACCGCCTGCCTTCTAACGTGGACCAGTCCGCACTCTCCTGCTCCCTGTCTGCGGACGGCATGCTGACCTTCTCTGGCCCCAAGATCCCATCTGGCGTGGACGCCGGCCACAGCGAGCGGGCCATCCCCGTGTCCCGGGAGGAGAAGCCCAGCTCGGCACCCTCGTCT
>Crystallin, alpha A (CRYAA)_okapi
ATGGACATCGCCATTCAGCACCCCTGGTTCAAACGCGCCCTGGGCCCCTTCTACCCCAGCCGGCTGTTCGACCAGTTCTTCGGCGAGGGCCTCTTCGAGTATGACCTGCTGCCCTTCCTGTCCTCCACCATCAGCCCCTACTACCGCCAGTCCCTCTTCCGCACCGTGCTGGACTCCGGCATCTCTGAGGTCCGATCTGACCGGGACAAGTTTGTCATCTTCCTGGACGTGAAGCACTTCTCTCCCGAGGACCTGACGGTGAAGGTGCAGGAGGACTTCGTGGAGATCCATGGCAAGCACAACGAGCGGCAGGATGACCACGGCTACATCTCCCGCGAGTTCCACCGCCGCTACCGCCTGCCTTCTAACGTGGACCAGTCCGCACTCTCCTGCTCCCTGTCTGCGGACGGCATGTTGACCTTCTCTGGCCCCAAGATCCCATCTGGCGTGGACGCCGGCCACAGCGAGCGGGCCATCCCCGTATCCCGGGAGGAGAAGCCCAGCTCTGCACCCTCGTCT
Phosducin (PDC)_giraffe
ATGGAAGAAGCCAAAAGCCAAAGTTTGGAGGAAGACTTTGAAGGACAGGCCTCACATACAGGACCCAAAGGAGTAATAAATGATTGGAGAAAGTTTAAATTGGAGAGTGAAGATAGTGATTCAGTTGCACCTAACAAGAAGGAGATTCTCAGACAAATGTCTTCTCCTCAGAGTAGAGATGACAAAGACTCAAAAGAAAGATTCAGCAGAAAGATGAGCGTTCAAGAATATGAACTAATCCACAAAGACAAAGAAGATGAAAATTGCCTTCGTAAATACCGCAGACAGTGTATGCAGGATATGCACCAGAAGCTGAGTTTTGGGCCTAGATATGGGTTTGTGTATGAGCTGGAATCTGGGGAGCAATTCCTAGAAACCATTGAAAAGGAACAGAAAATCACCACTATCGTTGTTCACATTTATGAAGATGGTATTAAGGGCTGTGATGCTCTAAACAGTAGCTTAACATGCCTTGCAGCCGAATACCCTATGGTCAAGTTTTGTAAAATAAAGGCTTCTAATACAGGCGCCGGGGACCGCTTTTCCTCAGATGTACTTCCCACGCTGCTTGTTTACAAAGGTGGGGAACTCCTAAGCAATTTCATTAGTGTTACTGAACAGCTTGCCGAAGAATTTTTTACTGGGGATGTGGAGTCTTTCCTAAATGAATATGGTTTATTACCTGAAAAGGAGATGCATGTCCTAGAGCAGAGCAACATGGATGACGATATGGAA
>Phosducin (PDC)_okapi
ATGGAAGAAGCCAAAAGCCAAAGTTTGCAGGAAGACTTTGAAGGACAGGCCTCACACACAGGACCCAAAGGAGTAATAAATGATTGGAGAAAGTTTAAATTGGAGAGTGAAGATAGTGATTCAGTTGCACCTAACAAAAAGGAGATTCTCAGACAAATGTCTTCTCCTCAGAGTAGAGATGACAAAGACTCAAAAGAAAGATTCAGCAGAAAGATGAGCGTTCAAGAATATGAGCTAATCCACAAAGACAAAGAAGATGAAAATTGCCTTCGTAAATACCGCAGACAGTGTATGCAGGATATGCACCAGAAGCTGAGTTTTGGGCCTAGATATGGGTTTGTGTATGAGCTGGAATCTGGGGAGCAATTCCTAGAAACCATTGAAAAGGAACAGAAAATCACCACTATCGTTGTTCACATTTATGAAGATGGTATTAAAGGCTGTGATGCTCTAAACAGTAGCTTAACATGCCTTGCAGCCGAATACCCTATGGTCAAGTTTTGTAAAATAAAGGCTTCTAATACAGGCGCCGGGGACCGCTTTTCCTCAGATGTACTCCCCACGCTGCTTGTTTACAAAGGTGGGGAACTCCTAAGCAATTTCATTAGTGTTACTGAACAGCTTGCCGAAGAATTTTTTACTGGGGATGTGGAGTCTTTCCTAAACGAATATGGTTTATTACCTGAAAAGGAGATGCATGTCCTAGAGCAGAGCAACGTGGATGAAGATATGGAA
>Cyclic nucleotide gated channel alpha 4 (CNGA4)_okapi
AACCCGACTTCTCTCACCCACAGGAAGTCTCTGCCGGTCCTGGACCCATCTGGGGATTACTACTACTGGTGGCTGAACACAATGGTCTTCCCAGTAATGTATAACCTCATCATCATCGTGTGCAGAGCCTGCTTCCCCGACTTGCAGCATGGTTATCTGGTGGCCTGGTTAGTGCTGGACTACACAAGTGACCTGTTCTACCTCCTGGACATCGTGGTGCGCTTCCACACGGGATTCTTGGAACAGGGCATCCTGGTGGTGGACAAAGGTAGGATCTCGAGTCGCTACGTTTGCACCTGGAGCTTCTTCTTGGACCTGGTTTCCCTGTTGCCCACGGATGTTGCCTATGTGAGTCTGGGTCCACACACACCCACGCTGAGACTAAACCGCTTTCTGCGAGTGCCCCGCCTCTTTGAGGCCTTTGACCGCACGGAGACCCGCACAGCTTACCCGAACGCCTTCCGCATCGCCAAGCTGATGCTTTACATTTTTGTGGTCATCCATTGGAACAGCTGCCTCTACTTTGCCCTGTCCCGGTACCTGGGCTTCGGGCGTGACATCTGGGTGTACCCCGACCCCGCGCAGCCCGGCTTTGAGCGACTGCGGCGCCAGTACCTCTACAGCTTTTACTTTTCTACGCTGATCCTGACCACCGTGGGCGACACACCGCTGCCAGCCCGGGAGGAGGAGTACCTCTTCATGGTGGGCGACTTCCTGCTGGCCGTCATGGGTTTCGCCACCATCATGGGTAGCATGAGCTCTGTCATCTACAACATGAACACGGCAGATGCAGCCTTCTACCCAGACCACGCACTGGTGAAGAAGTACATGAAGCTGCATCATGTCAACCACCGGCTGGAGCGGCGAGTCATTGACTGGTACCAGCACCTGCAGATCAACAAGAAGATGACCAATGAGGTAGCCATCTTACAGCACTTGCCCGAGCGGTTGCGGGCAGAAGTGGCCGTGTCTGTGCACCTGCCTACCCTGAGCCGAGTACAGATCTTCCAAAACTGTGAGGCCAGCCTGCTGGAGGAGCTGGTGCTGAAGCTGCAGCCCCAGACCTACTCGCCTGGTGAATATGTCTGCCGCAAAGGGGACATTGGCCGAGAGATGTATATCATCCGAGAGGGTCAGCTGGCCGTGGTGGCCGATGATGGTGTCACCCAGTATGCTGTGCTTGGTGCAGGGCTCTACTTTGGGGAGATCAGCATCATCAACATCAAAGGGAACATGTCTGGGAATCGCCGTACAGCCAACATCAAGAGTCTAGGTTATTCGGACCTGTTCTGCCTGAGCAAGGAGGACCTGCGGGAAGTGCTGAGCGAGTACCCGCAGGCCCAGGCCGTCATGGAGGAAAAGGGCCGTGAGATCCTGCTCAAAATGAACAAGTTGGATGTAAATGCAGAGGCAGCCGAGATCGCCTTACAGGAGGCCACGGAGGCCCGGCTGCAAGGCCTCGACCAGCAACTCAATGATCTACAAACCAAGTTTGCTCGACTCCTGGCTGAGCTGGAGTCCAGTGCACTCAAGATCGCCTATCGCATCGAGCGGCTGGAGTGGCAGACCCGAGAGTGGCCAATGCCTGAGGAACTCCTCGAGGCTGATGACGAGGGCGAACCT
>Cyclic nucleotide gated channel alpha 4 (CNGA4)_giraffe
AACCCGACTTCTCTTACCCACAGGAAGTCTCTGCTGGTCCTGGACCCATCTGGGGATTACTACTACTGGTGGCTGAACACAATGGTCTTCCCAGTAATGTATAACCTCATCGTCATCGTGTGCAGAGCCTGCTTCCCCGACTTGCAGCACGGTTATCTGGTGGCCTGGTTAGTGCTGGACTACACAAGTGACCTGTTCTACCTCCTGGACATCGTGGTGCGCTTCCACACTGGATTCTTGGAACAGGGCATCCTGGTGGTAGACAAAGGTAGGATCTCGAGTCGCTACGTTCGCACCCGGAGCTTCTTCTTGGACCTAGTTTCCCTGTTGCCCACGGATGTTGCCTATGTGAGTCTGGGTCCACACACACCCACGCTGAGACTAAACCGCTTTCTGCGAGTGCCCCGCCTCTTTGAGGCATTTGACCGCACGGAGACCCGCACAGCTTACCCGAACGCCTTCCGCATCACCAAGCTGATGCTTTACATTTTTGTGGTCATCCATTGGAACAGCTGCCTCTACTTTGCTCTGTCCCGGTACCTGGGCTTCGGGCGTGACATCTGGGTGTACCCCGACCCCGCGCAGCCCGGCTTTGAGCGGCTGCGGCGCCAGTACCTCTACAGCTTTTACTTTTCTACACTGATCCTGACCACCGTGGGCGACACGCCGCCGCCAGCCCGGGAGGAGGAGTACCTCTTCATGGTGGGCGACTTCCTGCTGGCCGTCATGGGTTTCGCCACCATCATGGGTAGCATGAGCTCTGTCATCTACAACATGAACACAGCAGATGCAGCCTTCTACCCAGACCACGCACTGGTGAAGAAGTACATGAAGCTGCATCATGTCAACCACCGGCTGGAGCGGCGAGTCATTGACTGGTACCAGCACCTGCAGATCAACAAGAAGATGACCAATGAGGTAGCCATCTTACAGCACTTGCCCGAGCGGTTGCGGGCAGAAGTGGCCGTGTCTGTGCACCTGCCTACCCTGAGCCGGGTACAGATCTTCCAAAACTGTGAGGCCAGCCTGCTGGAGGAGCTGGTGCTGAAGCTGCAGCCCCAGACCTACTCACCGGGTGAATATGTCTGCCGCAAAGGGGATATTGGCCGAGAGATGTACATCATCCGAGAGGGTCAGCTGGCCGTGGTGGCCGATGATGGTGTCACCCAGTATGCTGTGCTTGGTGCAGGGCTCTACTTTGGGGAGATCAGCATCATCAACATCAAAGGGAACATGTCTGGGAATCGCCGTACAGCCAACATCAAGAGTCTAGGTTATTCGGACCTGTTCTGCCTGAGCAAGGAGGACCTGCGGGAAGTGCTGAGCGAGTACCCGCAGGCCCAGGCCGTCATGGAGGAAAAGGGCCGTGAGATCCTGCTCAAAATGAACAAGTTGGATGTAAATGCAGAGGCAGCCGAGATCGCCCTACAGGAGGCCACGGAGGCCCGGCTGCAAGGCCTCGACCAGCAACTCGATGATCTGCAAACCAAGTTTGCTCGACTCCTGGCTGAGCTGGAGTCCAGTGCACTCAAGATCGCCTATCGCATCGAGCGGCTGGAGTGGCAGACCCGGGAGTGGCCAATGCCTGAGGAACTCATCGAGGCTGATGACGAGGGTGAA
>Peripherin 2 (retinal degeneration, slow) (PRPH2)_giraffe
ATGGCGCTGCTGAAAGTCAAATTTGACCCAAAGAAGCGGGTCAAGTTGGCCCAAGGGCTCTGGCTCATGAACTGGTTCTCCGTGTTGGCTGGTATCATCATCTTCGGCTTAGGGCTGTTCCTAAAGATTGAACTCCGGAAGAGAAGTGAGGTGATGAACAATTCTGAGAGCCATTTTGTGCCCAATTCCTTGATAGGGGTGGGGGTGCTGTCCTGTGTCTTCAATTCTCTGGCTGGCAAGATCTGTTATGACGCCCTGGACCCTGCCAAGTACGCCAAGTGGAAGCCCTGGCTGAAGCCGTACCTGGTCGTGTGTGTCCTCTTCAACGTTACCCTCTTCCTGGTGGCCCTCTGCTGCTTCCTCCTGCGGGGCTCGCTGGAGAGCACGCTGGCCCACGGGCTCAAGAACGGCATGAAGTTCTACCGGGACACGGACACCCCGGGCCGGTGTTTCATGAAGAAGACCATCGACATGCTGCAGATCGAGTTCAAGTGCTGCGGCAACAACGGCTTTCGGGACTGGTTTGAGATTCAGTGGATCAGCAACCGCTATCTGGATTTTTCCTCCAAAGAAGTCAAAGACCGCATCAAGAGCAATGTGGACGGGCGGTACCTGGTGGATGGCGTCCCCTTCAGCTGCTGCAACCCCAACTCACCACGGCCCTGCATCCAGTACCAGCTCACCAACAACTCTGCGCACTACAGCTACGACCACCAGACGGAAGAGCTCAACCTGTGGCTGCGTGGCTGCAGGGCCGCTCTGCTGAACTATTACAGCAACCTCATGAATACCATAGGCGCTGTGACACTCCTCGTCTGGCTCTTTGAGGTGACCATCACCATAGGGCTGCGCTATCTGCACACGGCGCTGGAAGGCATGGCCAACCCCGAAGACCCCGAGTGCGAGAGTGAGGGCTGGCTTCTGGAGAAGAGCGTGCCAGAGACCTGGAAGGCCTTTCTGGAGAGTGTGAAGAAGCTGGGCAAGAGCAACCAGGTGGAGGCTGAGGGCGAGGACGCAGGCCAGGCCCCAGCGGCAGGCTGA
>Peripherin 2 (retinal degeneration, slow) (PRPH2)_okapi
ATGGCGCTTCTGAAAGTCAAATTTGACCAGAAGAAGCGGGTCAAGTTGGCCCAAGGGCTCTGGCTCATGAACTGGTTCTCCGTGTTGGCTGGTATCATCATCTTCGGCTTAGGGCTGTTCCTAAAGATTGAACTCCGGAAGAGAAGCGAGGTGATGAACAATTCTGAGAGCCATTTTGTGCCCAATTCCTTGATAGGGGTGGGGATGCTGTCCTGTGTCTTCAATTCTCTGGCTGGCAAGATCTGTTATGATGCCCTGGACCCTGCCAAGTACGCCAAGTGGAAGCCCTGGCTGAAGCCGTACCTGGCCGTGTGTGTCCTCTTCAACGTTACCCTCTTCCTGGTGGCCCTCTGCTGCTTCCTCCTGCGGGGCTCGCTGGAGAGCACGCTGGCCCACGGGCTCAAGAACGGCATGAAGTTCTACCGGGACACGGACACCCCGGGCCGGTGTTTCATGAAGAAGACCATCGACATGCTGCAGATCGAGTTCAAGTGCTGCGGCAACAACGGCTTTCGGGACTGGTTTGAGATTCAGTGGATCAGCAACCGCTATCTGGATTTTTCCTCCAAAGAAGTCAAAGACCGCATCAAGAGCAATGTGGATGGGCGGTACCTGGTGGACGGCGTCCCCTTCAGCTGCTGCAACCCTAACTCACCACGGCCCTGCATCCAGTACCAGCTCACCAACAACTCTGCGCACTACAGCTACGACCACCAGACGGAAGAGCTCAATCTGTGGCTGCGTGGCTGCAGGGCCGCCCTGCTGAACTATTACAGCAACCTCATGAATACCATAGGTGCTGTGACACTCCTCGTCTGGCTCTTTGAGGTGACCATCACCGTCGGGCTGCGCTATCTGCACACGGCGCTGGAAGGCATGGCCAACCCCGAAGACCCCGAGTGCGAGAGTGAGGGCTGGCTTCTGGAGAAGAGCGTGCCGGAGACCTGGAAGGCCTTTCTGGAGAGTGTGAAGAAGCTGGGCAAGAGCAACCAGGTGGAGGCTGAGGGCGAGGACGCAGGCCAGGCCCCGGCGGCAGGCTGA
>Aryl hydrocarbon receptor interacting protein-like 1 (AIPL1)_giraffe
GACATGGAGGCCACTCTGCTCCTGAACGTGGAAGGGATCAAGAAAACCATTCTGCACGGGGGCACAGGGGGTCTCCCCAACTTCATCACCGGAGCCCGAGTGACCTTTCATTTCCGAACCATGAAATGTGATGAGGAGCGGACGGTGATAGATGACAGCAAGCAGGTGGGCCATCCCATGCACATCATCATTGGGAACATGTTCAAGCTGGAGGTCTGGGAGATCTTGCTGACGTCGATGCGGGTCAGTGAGGTGGCTGAGTTCTGGTGCGACACCATCCACACAGGGGTCTACCCCATCCTGTCCCGGAGCCTGCGGCAGATGGCGGAGGGTAAGGACCCCACAGAGTGGCACGTGCACACATGTGGCTTGGCCAACATGTTTGCTTACCACACTCTGGGCTACGAGGACCTGGATGAGCTGCAGAAGGAGCCTCAGCCACTGATCTTCATAATCGAGTTGCTGCAGGTTGAGGCCCCCAGCCAGTACCAGAGGGAGACCTGGAACCTGAGTAACCATGAGAAGATGCAGGCGGTGCCCATCCTCCATGGAGAAGGAAACCGGCTCTTCAAGCTGGGCCGCTACGAGGAGGCCTCCAACAAGTACCAGGAAGCCATCGTCTGCCTGAGGAACCTACAGACCAAGGAGAAACCCTGGGAGGTGCAGTGGCTGAAGCTGGAGAAGATGATCAACACCCTGATCCTGAACTACTGCCAGTGTCTGCTGAAGAAGGAGGAGTACTACGAGGTGCTGGAACATACCACTGACATCCTCCGGCAGCACCCAGGCATCGTGAAGGCCTACTACGTGCGGGCCCGGGCTCACGCCGAGGTGTGGAATGAGGCGGAGGCCAAGGCGGACCTGGAGAAAGTCCTTGAGCTGGAGCCGTCCATGCGGAAGGCGGTGCAGAGGGAGCTGAGGCTGCTGGAGAACCGCCTGGAGGAGAAACGCGAGGAAGAGCGACTGCGCTGCCGGAACATGCTGGGCTAG
>Aryl hydrocarbon receptor interacting protein-like 1 (AIPL1)_okapi
GCCATGGAGGCCACTCTGCTCCTGAACATGGAAGGGATCAAGAAAACCATTCTGCACGGGGGCACAGGGGATCTCCCCAACTTCATCACCGGAGCCCGAGTGACCTTTCATTTCCGAACCATGAAATGTGACGAGGAGCGGACGGTGATAGATGACAGCAAGCAGGTGGGCCACCCCATGCACATCATCATTGGGAACATGTTCAAGCTGGAGGTCTGGGAGATCTTGCTGACGTCGATGCGGGTCAACGAGGTGGCTGAGTTCTGGTGCGACACCATCCACACAGGTGTTTACCCCATCCTGTCCCGGAGCCTGCGGCAGATGGCGGAGGGTAAGGACCCCACAGAGTGGCACGTGCACACATGTGGCTTGGCCAACATGTTTGCTTACCACACGCTGGGCTACGAGGACCTGGATGAGCTGCAGAAGGAGCCTCAGCCACTGATCTTCATAATCGAGTTGCTGCAGGTTGAGGCCCCCAGCCAGTACCAGAGGGAGACCTGGAACCTGAGTAACCATGAGAAGATGCAGGCGGTGCCCATCCTCCATGGAGAAGGAAACCGGCTCTTCAAGCTGGGCCGCTACGAGGAGGCCTCCAACAAGTACCAGGAAGCCATCGTCTGCCTGAGGAACCTACAGACCAAGGAGAAACCCTGGGAGGTGCAGTGGCTGAAGCTGGAGAAGATGATCAACACCCTGATCCTGAACTACTGCCAGTGTCTGCTGAAGAAGGAGGAGTACTACGAGGTGCTGGAACACACCACTGACATTCTCCGGCAGCACCCAGGCATCGTGAAGGCCTACTACGTGCGGGCCCGGGCTCACGCCGAGGTGTGGAATGAGGCGGAGGCCAAGGCGGACCTGGAGAAAGTCCTTGAGCTGGAGCCGTCCATGCGGAAGGCGGTGCAGAGGGAGCTGAGGCTGCTGGAGAACCGCCTGGAGGAGAAACGCGAGGAGGAGCGACTGCGCTGCCGGAACATGCTGGGCTAG
>Purkinje cell protein 2 (PCP2)_giraffe
ATGGCTGGCTCCCCAGACCAGGAGGGCTTCTTCAACCTGCTGAGCCACGTGCAGGGCGGCCGGATGGAAGAGCAGCGCTGCTCGCTGCAGGCGGGGCCGGGCCCAGCCTCTGACAGCCGTGAGAGTGGGCAGCGGGAGAGCGGCCCTGCACCTGAGATGGACAGTCTCATGGACATGCTGGCCAATACCCAGGGCCGCCGCATGGATGACCAGCGAGTGACGGTCAGCGCCCTGCCTGGCTTCCAGCCTTTGGGCCCCAAGGACGGAGTGCAGAAACGAGCTGGAACCCTCAGTCCCCAACCCCTCCTCACCCCTCAGGACCCGGCTGCTCTCAGCTTCCGTCGGAACAGCAGCCCCCAGCCCCAGACACAAGCCCCCTGA
>Purkinje cell protein 2 (PCP2)_okapi
ATGGCTGGCTCCCCAGACCAGGAGGGCTTCTTCAACCTGCTGAGCCACGTGCAGGGCGGCCGGATGGAAGAGCAGCGCTGCTCGCTGCAGGCGGGGCCGGGCCCAGCCTCTGACAGCCGTGAGAGTGGGCAGTGGGAGAGCGGCCCTGCACCTGAGATGGACAGTCTCATGGACATGCTGGCCAATACCCAGGGCCGCCGCATGGATGACCAGCGAGTGACGGTCAGCGCCCTGCCTGGCTTCCAGCCTTTGGGCCCCAAGGATGGAGTGCAGAAACGAGCTGGAACCCTCAGTCCCCAACCCCTCCTCACCCCTCAGGACCCGGCTGCTCTCAGCTTCCGTCGGAACAGCAGCCCCCAGCCCCAGACACAAGCCCCCTGA
>Transthyretin (TTR)_giraffe
ATGGCTTCCTTCCGTCTGTTCCTCCTTTGCCTCGCTGGACTGGTGTTTGTGTCTGAGGCTGGCCTTGGGGGCGCTGGTGAACCCAAGTGTCCTCTGATGGTCAAGGTCCTGGATGCTGTCCGGGGCAGTCCTGCTGCGAACGTGGGTGTGAAGGTGTTCAAGAAGGCTGCTGACGAGACCTGGGAGCCATTTGCCTCGGGGAAAACCAGTGAATCTGGAGAGCTCCACGGGCTCACCACGGAGGACAAATTTGTAGAAGGACTATACAAAGTGGAATTAGACACCAAATCCTACTGGAAGTCACTTGGCATTTCCCCGTTCCATGAATATGCAGAGGTGGTATTCACAGCCAATGACTCCGGCCTCCGCCACTACACCATCGCTGCCTTGCTCAGCCCCTACTCGTACTCAACCACCGCCCTCGTCAGCAATCCCAAGGAGTGA
>Transthyretin (TTR)_okapi
ATGGCTTCCTTCCGTCTGTTCCTCCTTTGCCTCGCTGGACTGGTGTTTGTGTCTGAGGCTGGCCCTGGGGGCGCTGGTGAACCCAAGTGTCCTCTGATGGTCAAGGTCCTGGATGCCGTCCGGGGCAGTCCTGCTGCGAACGTGGGTGTGAAGGTGTTCAAGAAGGCTGCTGACGAGACCTGGGAGCCATTTGCCTCGGGGAAAACCAGTGAATCTGGAGAGCTCCACGGGCTCACCACGGAGGACAAATTTGTAGAAGGACTATACAAAGTGGAATTAGACACCAAATCCTACTGGAAGTCACTTGGCATTTCCCCGTTCCATGAATATGCAGAGGTGGTGTTCACAGCCAACGACTCTGGCCTCCGCCACTACACCATCGCCGCCCTGCTCAGCCCCTACTCGTACTCAACCACCGCCCTCGTCAGCAGTCCCAAGGAGTGA
>Guanylate cyclase activator 1A (retina) (GUCA1A)_giraffe
ATGGGGAACATTATGGAGGGTAAGTCGGTGGAGGAGCTGAGCAGCACCGAGTGCCACCAGTGGTACAAGAAGTTCATGACAGAGTGCCCCTCCGGCCAGCTCACCCTCTACGAGTTCCGCCAGTTCTTCGGCCTCAAGAATCTGAGCCCGTGGGCCAGCCAGTACGTGGAGCAGATGTTTGAGACCTTTGACTTCAACAAAGACGGCTACATCGATTTCATGGAGTACGTGGCGGCGCTGAGCCTGGTCCTCAAGGGGAAGGTGGAACAGAAGCTGCGCTGGTACTTCAAGCTCTACGACGTGGACGGCAACGGATGCATCGACCGCGACGAGCTGCTCACTATCATCCGGGCCATCCGAGCAATTAACCCCTGCAGCGACTCGACCATGACTGCCGAGGAGTTCACCGATACAGTGTTCTCCAAGATTGACGTCAATGGCGATGGGGAACTCTCCCTAGAGGAGTTCATGGAGGGCGTCCAGAAGGACCAGATGCTCTTGGACACGCTGACCCGAAGCCTGGACCTTACCCGCATTGTGCGCAGGCTCCAGAATGGAGAGCAGGATGAGGAGGGGGCTAGCGGCAGGGAAACTGAGGCCGTGGAGGCCGACGGCTGA
>Guanylate cyclase activator 1A (retina) (GUCA1A)_okapi
ATGGGGAACATTATGGAGGGTAAGTCGGTGGAGGAGCTGAGCAGCACCGAGTGCCACCAGTGGTACAAGAAGTTCATGACAGAGTGCCCCTCCGGCCAGCTCACCCTCTACGAGTTCCGCCAGTTCTTCGGCCTCAAGAATCTGAGCCCGTGGGCCAGCCAGTACGTGGAGCAGATGTTTGAGACCTTTGACTTCAACAAAGACGGCTACATCGATTTCATGGAGTACGTGGCGGCGCTGAGCCTGGTCCTCAAGGGGAAGGTGGAACAGAAGCTGCGCTGGTACTTCAAGCTCTACGACGTGGACGGCAACGGATGCATCGACCGCGACGAGCTGCTCACTATCATCCGGGCCATCCGAGCCATTAACCCCTGCAGCGACTCGACCATGACTGCCGAGGAGTTCACCGATACAGTGTTCTCCAAGATTGACGTCAACGGGGATGGGGAACTCTCCCTAGAGGAGTTCATGGAGGGCGTCCAGAAGGACCAGATGCTCTTGGACACGCTGACCCGAAGCCTGGACCTTACCCGCATTGTGCGCAGGCTCCAGAATGGAGAGCAGGATGAGGAGGGGGCTAGCGCCAGGGAAACTGAGGCCGTGGAGGCCGACGGCTGA
>Retinol dehydrogenase 12 (all-trans/9-cis/11-cis) (RDH12)_giraffe
GAAGTTGAAAAGATGCTGGTTGTCTTGGGACTGCTCACCTCCTTCCTTTCTTTCCTGTATGTGACAGCTCCATCCATCAGGAAGTTCGTCGCTGGCGGGGTTTGTAGAACAAATGTGCAGCTTTCTGGGAAGGTGGTGGTGATCACAGGCGCCAACACAGGCATTGGCAAGGAGACGGCCAGAGAGCTTGCTCGCAGAGCCCCAGGAGCCCGAGTATACATCGCCTGTCGAGATGTACTGAAGGGGGAGTCTGCTGCCAGTGAAATCCGAGCTGATACAAAGAACTCCCAGGTGCTGGTACGGAAACTGGACCTGTCTGATACCAAATCCATCCGAGCCTTTGCTGAGGGCTTCCTGGCAGAGGAAAACCAGCTTCATATTCTGATCAACAATGCAGGAGTGATGCTGTGCCCGTATTCCAAAACAGCTGATGGTTTTGAAACCCACCTGGCAGTCAACCACCTAGGTCACTTCCTTCTCACCCACTTGCTCCTGGGGCGGCTGAAGGAGTCTGCCCCTGCACGGGTGGTGAACCTGTCATCAGTGGTCCACCATGCCGGCAAGATTCGCTTCCATGATCTCCAGGGTGAGAAGTACTACAACCGGGGTTTTGCTTATTGCCACAGCAAGCTGGCCAATGTGCTCTTCACTCGTGAGTTGGCCAAGAGGCTCAAAGGCACGGGGGTCACCACCTACGCGGTGCACCCAGGCATCGTCCGTTCCGAGTTGGTCCGACACTCCTTCCTGCTGTGTCTTCTTTGGCGGCTCTTCTCCCCCTTCCTCAAGACGACGTGGGAGGGGGCCCAGACCAGCCTGCACTGTGCGATGGCTGAGGGCCTGGAGCCTCTGAGCGGCAAGTACTTCAGTGACTGCAAGAAGGCCTGGGTGTCGCCCAGGGCCCTGAATAACAAAACGGCTGAGCGCCTGTGGAACGTCAGCTGTGAGCTTCTGGGAATCCAGTGGGAGTAG
>Retinol dehydrogenase 12 (all-trans/9-cis/11-cis) (RDH12)_okapi
GAAGTTGAAAAGATGCTGGTTGTCTTGGGACTGCTCACCTCCTTCCTTTCTTTCCTGTATGTGACAGCTCCATCCATCAGGAAGTTCGTCGCTGGCGGGGTTTGTAGAACAAATGTGCAGCTTTCTGGGAAGGTGGTGGTGATCACAGGCGGCAACACAGGCATTGGCAAGGAGACGGCCAGAGAGCTTGCTCGCAGAGCCCCAGGAGCCCGAGTATACATCGCCTGTCGAGATGTACTGAAGGGGGAGTCTGCTGCCAGTGAAATCCGAGCTGATACAAAGAACTTCCAGGTGCTGGTACGGAAACTGGACCTGTCTGATACCAAATCCATCCGAGACTTTGCTGAGGGCTTCCTGGCAGAGGAAAACCAGCTTCATATTCTGATCAACAATGCAGGAGTGATGCTGTGCCCGTATTCCAAAACAGCTGATGGTTTTGAAACCCATCTGGCAGTCAACCACCTGGGTCACTTCCTTCTCACCCACTTGCTCCTGGGGCGGCTGAAGGAGTCTGCCCCTGCACGGGTGGTGAACCTGTCGTCAGTGGTCCACCATGCCGGCAAGATTCGCTTCCATGATCTCCAGGGTGAGAAGTACTACAACCGGGGTTTTGCTTATTGCCACAGCAAGCTGGCCAATGTGCTCTTCACTCGTGAGTTGGCCAAGAGGCTCAAAGGCACGGGGGTCACCACCTACGCAGTGCACCCAGGCATCGTCCGTTCCGAGTTGGTCCGACATTCCTTCCTGCTGTGTCTGCTTTGGCGGCTCTTCTCCCCCTTCCTCAAGACGACGTGGGAGGGGGCCCAGACCAGCCTGCACTGTGCGATGGCTGAGGGCCTGGAGCCTCTGAGCGGCAAGTACTTCAGTGACTGCAAGAAGACCTGGGTGTCGCCCAGAGCCCTGAATAACAAAACGGCTGAGCGCCTGTGGAACGTCAGCTGTGAGCTTCTGGGAATCCAGTGGGAGTAG
>Arrestin 3, retinal (X-arrestin) (ARR3)_giraffe
ACGGCCAACATGTCCAGGGTGTTTAAGAAGACCTGCTCCAACGGCAAGCTATCCATCTACCTGGGGAAACGGGACTTCGTGGACCATGTGGACATGGTGGAACCCATTGATGGTGTAGTCCTGGTTGACCCTGATTACTTACAAGGCCGAAAGATGTTTGTCATGTTGACCTGTGCCTTTCGCTATGGCCATGATGACTTGGATGTGATTGGTCTGACATTCCGCAAAGATCTGTACGTACAGGTCCAGCAAGTGGTCCCAGCTGAGCCCAGCAGCCCCCGGGGCCCCCTCACAGTCCTGCAGGAGCGACTGCTGCACAAGCTGGGGGACAATGCCTACCCCTTTACCCTGCAGATGGTTGTCAACCTGCCCTGTTCGGTGACACTGCAGCCAGGTCCTGATGATACAGGAAAGGCCTGCGGTGTTGACTTTGAAGTGAAGAGTTTCTGCGCCGAAAACCTGGAGGAGAAAGTCTCCAAGAGAGACTCTGTGCGGCTGGTGATTCGGAAAATACAGTTTGCCCCCCTGGAACAAGGTCCTGGCCCCTGCGCCCAGACTGTGCGCCGCTTCCTCCTGTCAGCTCAGCCCCTACAACTCCAGGCCTGGATGGACAAGGAGGTAAATTATCATGGCAAACCCATCTCTGTCAATGTTTCCATCAACAACTCCACCAACAAGGTCATCAAAAAAATCAAGATTTCAGTTGACCAGATCACAGATGTCGTCCTGTATGCACTAGACAAGTACACCAAGACTGTGTTTGCTCAGGAGTTCACGGAGACTATAGCTGCTAACTCCACCTTCTCCAAGAGCTTTGCAGTAACCCCGCTCCTGGCAGCCAACTGCCAGAAACAGGGCCTGGCACTGGATGGCAAACTCAAGCAGGGTGACACCAATCTGGCCTCTAGCACAATTCTTCGACCAGGAGTGGACAAGGAGCTGCTGGGGATCCTGGTGTCCTACAAAGTCAGAGTCAACCTGATGGTGTCCTGTGGAGGCATCCTAGGCGACCTGACAGCCAGTGATGTTGGTGTGGAGCTCCCCTTGATCCTGATGCATCCAAAACCGTCAAACGAGGCTGCTAGCTCTGAGGACATAGTCATCGAGGAGTTTGCTCAGCAGGANNNNNNNNNNNNNNNNNNNNAGGCTTTGGCAGCTGAAGGGGATGAGGGCAGCTGA
>Arrestin 3, retinal (X-arrestin) (ARR3)_okapi
ATGGCCAACATGTCCAGGGTGTTTAAGAAGACCTGCTCCAATGGCAAGCTATCCATCTACCTGGGGAAACGGGACTTCGTGGACCATGTGGACATGGTGGAACCCATTGATGGTGTAGTCCTGGTTGATCCTGATTACTTAAAAGGCCGAAAGATGTTTGTCATGTTGACCTGTGCCTTTCGCTATGGCCATGATGACTTGGATGTGATTGGTCTGACATTCCGCAAAGATCTGTATGTACAGGTCCAGCAAGTGGTCCCAGCTGAGCCCAGCAGTCCCCGGGGCCCCCTCACAGTCCTGCAGGAGCGACTGCTGCACAAGCTGGGGGACAATGCCTACCCCTTTACCCTGCAGATGGTTGTCAACCTGCCCTGTTCGGTGACACTGCAGCCAGGTCCTGATGATACAGGAAAGGCCTGCGGTGTTGACTTTGAAGTGAAGAGTTTCTGTGCTGAAAACCTGGAGGAAAAAGTCTCCAAGAGAGACTCTGTGCGGCTGGTGATTCGGAAAATACAGTTTGCCCCCCTGGAACAAGGCCCCGGCCCCTGCGCCCAGACTGTGCGCCGCTTCCTCCTGTCAGCTCAGCCCCTACAACTCCAGGCCTGGATGGACAAGGAGGTAAATTATCATGGCAAACCCATCTCTGTCAATGTTTCCATCAACAACTCCACCAACAAGGTCATCAAAAAAATCAAGATTTCAGTTGACCAGATCACAGATGTCGTCCTGTATTCACTAGACAAGTACACCAAGACTGTGTTCGTTCAGGAGTTCACGGAGACTATAGCTGCTAACTCCACCTTCTCCAAGAGCTTTGCAGTAACCCCGCTCCTGGCAGCCAACTGCCAGAAACAGGGCCTGGCATTGGATGGCAGACTCAAGCAGGGTGACACCAATCTGGCCTCTAGCACAATTCTTCGACCAGGAGTGGACAAGGAGCTGCTGGGGATCCTGGTGTCCTACAAAGTCAGAGTCAACCTGATGGTGTCCTGTGGAGGCATCCTAGGCGACCTGACAGCCAGTGATGTTGGTGTGGAGCTCCCCCTGATCCTGATGCATCCAAAACCGTCAAACGAGGCTGCTAGCTCTGAGGACATAGTCATCGAGGAGTTTGCTCAGCAGGANNNNNNNNNNNNNNNNNNNNAGGCTTTGGCAGCTGAAGGGGATGAGGGCAGCTGA
>Guanine nucleotide binding protein (G protein), alpha transducing activity polypeptide 2 (GNAT2)_giraffe
ATGGGGAGTGGAGCCAGTGCTGAGGACAAAGAACTGGCCAAGAGGTCCAAAGAGCTAGAAAAGAAGCTGCAGGAGGATGCTGACAAGGAAGCCAAGACCGTCAAGCTGCTATTGCTGGGTGCTGGGGAGTCAGGAAAGAGCACTATCGTCAAACAGATGAAGATTATTCATCAGGATGGCTATTCGCCAGAAGAATGCCTGGAGTACAAGGCCATCATCTATGGCAATGTGCTGCAATCCATCTTGGCTATCATCCGGGCCATGCCCACATTGGGCATTGACTATGCTGAAGCGAGCTGTGTGGATGATGGGCGACAGCTCAACAACCTGGCTGACTCCATTGAAGAGGGCACCATGCCTCCTGAGCTAGTGGAGGTTATCAGGAAGTTGTGGAAGGATGGTGGGGTGCAAGCCTGCTTTGACAGAGCTGCAGAGTACCAGCTCAATGACTCGGCATCTTACTACCTGAATCAATTAGACCGAATTACCGCCCCTGACTACCTCCCTAATGAGCAAGATGTGCTACGATCCAGGGTCAAAACCACAGGCATCATTGAAACCAAGTTTTCTGTCAAGGACTTAAACTTCAGGATGTTTGATGTGGGAGGGCAGAGATCAGAGAGAAAGAAGTGGATCCACTGCTTTGAGGGAGTCACCTGCATCATTTTCTGTGCAGCCCTCAGTGCCTATGATATGGTGCTGGTGGAAGATGACGAAGTGAATCGTATGCATGAGTCACTGCACCTGTTCAACAGCATATGTAACCACAAGTTCTTTGCGGCCACTTCCATTGTCCTCTTTCTCAACAAGAAGGATCTCTTTGAGGAAAAAATCAAGAAAGTCCATCTCAGCATTTGTTTTCCAGAGTATGATGGGAACAACTCTTATGAGGATGCAGGGAATTATATCAAGAGTCAGTTCCTTGACCTCAACATGAGAAAAGATGTCAAAGAAATCTACAGTCACATGACCTGTGCTACAGATACACAGAATGTCAAATTTGTATTTGATGCAGTTACAGATATTATCATCAAAGAAAACCTCAAGGACTGCGGACTCTTCTAG
>Guanine nucleotide binding protein (G protein), alpha transducing activity polypeptide 2 (GNAT2)_okapi
ATGGGGAGTGGAGCCAGTGCTGAGGACAAAGAACTGGCCAAGAGGTCCAAAGAGCTAGAAAAGAAGCTGCAGGAGGATGCTGACAAGGAAGCCAAGACCGTCAAGCTCCTATTGCTGGGTGCTGGGGAGTCAGGAAAGAGCACTATCGTCAAACAGATGAAGATCATTCATCAGGATGGCTATTCGCCAGAAGAATGCCTGGAGTACAAGGCCATCATCTATGGCAATGTGCTGCAATCCATCTTGGCTATCATCCGGGCCATGCCCACACTGGGCATTGACTATGCTGAAGCGAGCTGTGTGGATGATGGGCGACAGCTCAACAACCTGGCTGACTCCATTGAAGAGGGCACCATGCCTCCTGAGCTAGTGGAGGTTATCAGGAAGTTGTGGAAGGATGGTGGGGTGCAAGCCTGCTTTGACAGAGCTGCAGAGTACCAGCTCAATGACTCGGCATCTTACTACCTGAATCAATTAGACCGAATTACAGCCCCTGACTACCTCCCTAATGAGCAAGATGTGCTACGATCCAGGGTCAAAACCACAGGCATCATTGAAACCAAGTTTTCTGTCAAGGACTTAAACTTCAGGATGTTTGATGTGGGAGGGCAGAGATCAGAGAGAAAGAAGTGGATCCACTGCTTTGAGGGAGTCACCTGCATCATTTTCTGTGCTGCCCTCAGTGCCTATGATATGGTGCTGGTGGAAGATGACGAAGTGAATCGTATGCATGAGTCACTGCACCTGTTCAACAGCATATGTAACCACAAGTTCTTTGCGGCCACTTCCATTGTCCTCTTTCTCAACAAGAAGGATCTCTTTGAGGAAAAAATCAAGAAAGTCCATCTCAGCATTTGTTTTCCAGAGTATGATGGGAACAACTCTTATGAGGATGCAGGGAATTATATCAAGAGTCAGTTCCTTGACCTCAACATGAGAAAAGATGTCAAAGAAATCTACAGTCACATGACCTGTGCTACAGATACACAGAATGTCAAATTTGTATTTGATGCAGTTACAGATATTATCATCAAAGAAAACCTCAAGGACTGTGGACTCTTCTAG
>Phospholipase C, beta 4 (PLCB4)_giraffe
ATGCTAAAAGATATTTGCATTTTTATTAGATTCAAAATGGAATCCTTTGTGTTTGAACCCAACTGCCTCTTCAAAGTAGATGAATTTGGCTTCTTTCTGACCTGGAGAAGTGAAGGCAAGGAAGGCCAAGTGCTAGAATGTTCCCTCATCAACAGTGTTCGGCTAGGAGCCACACCAAAGGATCCCAAAATTTTGGCTGCTCTTGAAGCTCTTGGCAAATCAGAAAATGATCTGGAAGGGCGGATAGTTTGTGTCTGCAGTGGTGCAGATCTGGTGAACATCAGTTTCACGTACATGGTAGCTGAAAATCCAGAAATAACTAAGCAATGGGTCGAAGGCCTGAGAGCCATCATACACAACTTCAGGGCCAACAACGTCAGCCCGATGACATGCCTCAAGAAGCACTGGATGAAATTGGCATTTATGACCAACACAAATGGGAAAATTCCAGTTAGGAGTATTACTAGAACCTTTGCATCGGGGAAAACAGAAAAGGTGATCTTTCAAGCACTCAAGGAGCTAGGTCTTCCCAGTGGAAAGAATGACGAAATTGAGCCTGCTGCATTTACTTATGAAAAGTTCTATGAACTGACACAAAAGATTTGTCCTCGGACAGATATAGAGGATCTTTTCAAAAAAATCAATGGAGACAAAACTGATTATTTAACGGTAGACCAATTAGTGAGCTTTCTAAATGAACATCAACGAGATCCTCGACTGAATGAAATTTTATTCCCATTTTATGATGCTAAAAGGGCAATGCAGATCATTGAGATGTATGAGCCTGATGAAGATTTGAAGAAACAAGGCCTCATATCAAGTGATGGGTTTTGCAGATACCTGATGTCAGATGAAAACGCCCCCGTCTTCCTAGATCGTCTAGAGCTGTACCAAGAAATGGACCACCCTCTGGCTCACTACTTCATCAGCTCTTCCCACAACACCTATCTCACTGGCAGACAGTTTGGCGGGAAATCTTCAGTAGAAATGTACAGACAGGTCCTCCTGGCTGGTTGCAGATGTGTTGAACTTGACTGTTGGGATGGAAAAGGTGAGGACCAAGAACCGATAATAACTCACGGCAAAGCAATGTGCACAGATATCCTTTTTAAGGATGTTATTCAAGCCATCAAGGAAACTGCCTTTGTCACATCGGAATATCCTGTAATTCTCTCCTTTGAAAATCACTGCAGCAAATATCAACAGTACAAGATGTCCAAATATTGTGAAGATCTATTTGGAGATCTCCTGTTGAAACAAGCACTTGAATCACATCCACTGGAACCAGGCAGACCCTTGCCATCCCCGAATGACCTCAAAAGAAAAATACTCATCAAAAATAAACGACTGAAACCTGAGGTTGAAAAAAAACAGCTTGAAGCTTTGAAAAGCGTGATGGAAGCAGGAGAATCCGCTGCCCCGGTGAACATCTTAGAGGATGACAATGAAGAAGAAATAGAAAGTGCTGAGCAAGAGGAGGAAGCTCACCCTGAATACAAATATGGAAATGAACTTTCTGCAGATGACTTGGGTCACAAGGAAGCTATTGCCAATAGTGTCAAGAAGGGCCTGGTTACCGTAGAAGATGAGCAGGCGTGGATGGCATCTTATAAATATGTAGGTGCTACCACTAATATCCATCCATATTTGTCCACAATGATCAACTATGCACAGCCTGTAAAGTTTCAAGGTTTCCATGTGGCTGAAGAACGCAATATTCATTATAACATGTCTTCTTTTAATGAGTCAGTCGGTCTAGGCTACTTGAAGACACATGCCATTGAATTTGTGAATTATAACAAACGGCAAATGAGTCGCATTTACCCCAAGGGAGGCCGAGTAGATTCCAGTAATTACATGCCTCAGATTTTCTGGAACGCTGGCTGCCAGATGGTTTCGCTGAACTATCAAACCCCAGATTTAGCGATGCAATTGAATCAGGGGAAATTTGAGTATAATGGATCGTGCGGGTACCTTCTCAAACCAGATTTCATGAGACGGCCCGATCGAACATTTGATCCCTTCTCTGAAACGCCTGTTGATGGGGTTATTGCAGCCACTTGCTCTGTGCAGGTCATATCAGGTCAGTTCTTATCAGATAAGAAAATTGGCACATATGTAGAAGTGGATATGTATGGGTTGCCCACGGACACCATCCGAAAGGAATTCCGCACTCGCATGGTGATGAACAATGGACTCAATCCAGTTTACAATGAAGAATCATTTGTGTTTCGGAAGGTGATCCTCCCTGACCTGGCTGTCTTGAGGATTGCTGTGTATGATGACAACAACAAGCTGATCGGCCAGAGGATTCTGCCCCTGGATGGCCTCCAAGCAGGCTATCGACACATTTCCCTCCGAAATGAGGGAAATAAACCTTTATCGCTGCCAACCATTTTCTGCAATATTGTTCTAAAAACATATGTGCCTGATGGATTCGGAGATATTGTGGATGCTTTATCAGATCCAAAGAAATTTCTTTCCATTACGGAAAAGAGAGCGGATCAAATGAGAGCCATGGGCATTGAAACTAGTGACATCGCCGATGTGCCCAGTGACACTTCAAAGAACGACAAGAAAGGGAAAGCCAACACAGCCAAAGCGAATGTGACCCCTCAGAGCAGCTCGGAGCTCAGACCAACCACCACAGCTGCCCTGGGGGCTGGCCTGGAGGCCAAGAAAGGTATTGAACTGATCCCTCAAGTGAGGATAGAAGATTTAAAGCAGATGAAGGCTTACTTGAAGCATTTAAAGAAACAACAGAAAGAGCTCAATTCTTTAAAGAAGAAACATGCAAAGGAGCACAGTACCATGCAGAAACTACACTGCACACAAGTTGACAAGATTGTGGCACAGTATGACAAGGAGAAATTGACTCATGAGAAAATCTTAGAGAAGGCAATGAAGAAGAAAGGGGGAAGTAATTGTCTTGAAATGAAGAAAGAAACAGAAATTAAAATTCAGACGCTGACATCAGATCACAAATCTAAGGTCAAGGAGATTGTGGCACAGCACACGAAGGAGTGGTCAGACATGATCAACACCCACAGTGCGGAGGAGCAGGAGATCCGGGACCTGCACCTCAGCCAGCAGTGCGAGCTGCTCAGAAAGCTCCTGATCAACGCCCACGAGCAGCAGACCCAGCAGCTGAAACTGTCCCATGACAGGGAAAGCAAAGAGATGCGAGCACACCAAGCTAAGATTTCTATGGAAAATAGCAAAGCCATCAGCCAAGATAAATCCATCAAGAATAAAGCAGAACGGGAAAGGAGAGTCAGGGAGTTAAACAGCAGCAACACTAAAAAGTTTCTGGAAGAAAGAAAGCGACTCGCCATGAAGCAGTCCAAAGAAATGGATCAGTTGAAAAAAGTCCAGCTTGAGCACCTCGAATTCCTAGAGAAACAGAATGAGCAG
>Phospholipase C, beta 4 (PLCB4)_okapi
ATGCTAAAAGATATTTGCATTTTTATTAGATTCAAAATGGAATCCTTTGTGTTTGAGCCCAACTGCCTCTTCAAAGTAGATGAATTTGGCTTCTTTCTGACCTGGAGAAGTGAAGGCAAGGAAGGCCAAGTGCTAGAATGTTCCCTCATCAACAGTGTTCGGCTGGGAGCCACACCAAAGGATCCCAAAATTTTGGCTGCTCTTGAAGCTCTTGGCAAATCAGAAAATGATCTGGAAGGGCGGATAGTTTGTGTCTGCAGTGGTGCAGATCTGGTGAACATCAGTTTCACATACATGGTAGCTGAAAATCCAGAAATAACTAAGCAATGGGTCGAAGGCCTGAGAGCCATCATACACAACTTCAGGGCCAACAATGTCAGCCCGATGACATGCCTCAAGAAGCACTGGATGAAATTGGCATTTATGACCAACACAAATGGGAAAATTCCAGTTAGGAGTATTACTAGAACCTTTGCATCGGGGAAAACAGAAAAGGTGATCTTTCAAGCACTCAAGGAGCTAGGTCTTCCCAGTGGAAAGAATGACGAAATTGAGCCTGCTGCATTTACTTATGAAAAGTTCTATGAACTGACACAAAAGATTTGTCCTCGGACAGATATAGAGGATCTTTTCAAAAAAATCAATGGAGACAAAACTGATTATTTAACGGTAGACCAATTAGTGAGCTTTCTAAATGAACATCAACGAGATCCTCGACTGAATGAAATTTTATTCCCATTTTATGATGCTAAAAGGGCAATGCAGATCATTGAGATGTATGAGCCTGATGAAGATTTGAAGAAACAAGGCCTCATATCAAGTGATGGGTTTTGCAGATACCTGATGTCAGATGAAAACGCCCCCGTCTTCCTAGATCGTCTAGAGCTGTACCAAGAAATGGACCACCCTCTGGCTCACTACTTCATCAGCTCTTCCCACAACACCTATCTCACTGGCAGACAGTTTGGTGGGAAATCTTCAGTAGAAATGTACAGACAGGTCCTCCTGGCTGGTTGCAGATGTGTGGAACTTGACTGTTGGGATGGAAAAGGTGAGGACCAAGAACCGATAATAACGCACGGCAAAGCAATGTGCACAGATGTCCTTTTTAAGGATGTTATTCAAGCCATCAAGGAAACTGCCTTTGTCACATCAGAATATCCTGTAATTCTCTCCTTTGAAAATCACTGCAGCAAATATCAACAGTACAAGATGTCCAAATATTGTGAAGATCTATTTGGAGATCTCCTGTTGAAACAAGCACTTGAATCACATCCACTGGAACCAGGCAGACCCTTGCCATCCCCGAATGACCTCAAAAGAAAAATACTCATCAAAAATAAACGACTGAAACCTGAGGTTGAAAAAAAACAGCTTGAAGCTTTGAAAAGCATGATGGAAGCAGGGGAATCCACTGCCCCGGTGAACATCTTAGAGGATGACAATGAAGAAGAAATAGAAAGTGCTGAGCAAGAGGAGGAAGCTCACCCTGAATACAAATATGGAAATGAACTTTCTGCAGATGACTTGGGTCACAAGGAAGCTATTGCCAATAGTGTCAAGAAGGGCCTGGTTACCGTAGAAGATGAGCAGGCGTGGATGGCATCTTATAAATATGTAGGTGCTACCACTAATATCCATCCATATTTGTCTACAATGATCAACTATGCACAGCCTGTAAAGTTTCAAGGTTTCCATGTGGCTGAAGAACGCAATATTCATTATAACATGTCTTCTTTTAATGAGTCAGTCGGTCTAGGCTACTTGAAGACACATGCCATTGAATTTGTGAATTATAACAAACGGCAGATGAGTCGCATTTACCCCAAGGGAGGCCGAGTAGATTCCAGTAATTACATGCCTCAGATTTTCTGGAACGCTGGCTGCCAGATGGTTTCGCTGAACTATCAAACCCCAGATTTAGCGATGCAATTGAATCAGGGGAAATTTGAGTATAATGGATCGTGCGGGTACCTTCTCAAACCAGATTTCATGAGACGGCCTGATCGAACATTTGATCCCTTCTCTGAAACGCCTGTTGATGGGGTTATTGCAGCCACTTGCTCTGTGCAGGTCATATCAGGTCAGTTCTTATCAGATAAGAAAATTGGCACATATGTAGAAGTGGATATGTATGGGTTGCCCACGGACACTATCCGAAAGGAATTCCGCACTCGCATGGTGATGAACAATGGACTCAATCCAGTTTACAATGAAGAATCATTTGTGTTTCGGAAGGTGATCCTCCCTGACCTGGCTGTCTTGAGGATTGCCGTGTATGATGACAACAACAAGCTGATCGGCCAGAGGATTCTGCCCCTGGATGGCCTCCAAGCAGGCTATCGACACATTTCCCTCCGAAATGAGGGAAATAAACCTTTATCGCTGCCAACCATTTTCTGCAATATTGTTCTAAAAACATATGTGCCTGATGGATTCGGAGATATTGTGGATGCTTTATCAGATCCAAAGAAATTTCTTTCCATTACGGAAAAGAGAGCAGATCAAATGAGAGCCATGGGCATTGAAACTAGTGACATCGCCGATGTGCCCAGTGACACTTCAAAGAACGACAAGAAAGGGAAAGCCAACACAGCCAAAGCGAATGTGACCCCTCAGAGCAGCTCAGAGCTCAGACCAACCACCACAGCTGCCCTGGGGGCTGGCCTGGAGGCCAAGAAAGGTATTGAACTGATCCCTCAAGTGAGGATAGAAGATTTAAAGCAGATGAAGGCTTACTTGAAGCATTTAAAGAAACAACAGAAAGAGCTCAATTCTTTAAAGAAGAAACATGCAAAGGAGCACAGTACCATGCAGAAACTACACTGCACACAAGTTGACAAGATTGTGGCACAGTATGACAAGGAGAAACTGACTCATGAGAAAATCCTAGAGAAGGCAATGAAGAAGAAAGGGGGAAGTAATTGTCTTGAAATGAAGAAAGAAACAGAAATTAAAATTCAGACGCTGACATCAGATCACAAATCTAAGGTCAAGGAGATTGTGGCACAGCACACGAAGGAGTGGTCAGACATGATCAACACCCACAGTGCAGAGGAGCAGGAGATCCGGGACCTGCACCTCAGCCAGCAGTGCGAGCTGCTCAGAAAGCTCCTGATCAATGCCCACGAGCAGCAGACCCAGCAGCTGAAACTGTCCCATGACAGGGAAAGCAAAGAGATGCGAGCACACCAAGCTAAGATTTCTATGGAAAATAGCAAAGCCATCAGCCAAGATAAATCCATCAAGAATAAAGCAGAACGGGAAAGGAGAGTCAGGGAGTTAAACAGCAGCAACACTAAAAAGTTTCTGGAAGAAAGAAAGCGACTCGCCATGAAGCAGTCCAAAGAAATGGATCAGTTGAAAAAAGTCCAGCTTGAGCACCTCGAATTCCTAGAGAAACAGAATGAGCAG
>Protein phosphatase, EF-hand calcium binding domain 2 (PPEF2)_giraffe
ATGGGAAGCGGCACCTCAACCCAACACCATTTCGCTTTCCAGAATGCAGAGAAAGCCTTCAAGGCAGCGGCCCTGATCCAGAGGTGGTACCGACGCTACATGGCCCGCCTGGAGATGAGGCGGCACTGTACCTGGAGCATCTTCCAGTCTATCGAGTACGCCGGGCAACAAGACCAGGTCAAGCTCCACAATTTCTTCAGCTACCTTGTGGATCACTTCACCCCCAGCAGTCACAACGAGAGGGACTTCCTGAACCGCATGTTCACTGAGGAGCGATCCCCCCAGGACTCCGGAATGGAGAACGGCGGTGACTATGAATCCATCGAGGTACCGGACAGTTACACAGGGCCACGCCTCTCCTTCCCGCTCCTTCCTGACCACGCAACTGCCCTGGTGGAAGCTTTCAGACGGAAACAAAGGCTCCATGCTCGGTATGTCTTGAATCTTTTGCATGAAGCCAGGAAACACCTGGTACAACTGCCAAACATCAACCGGGTCTCCACTTGTTACAGCGAAGAAATCACAGTATGTGGAGATTTACATGGCCAGTTGGATGACTTAATATTTATATTTTATAAGAAGAATGGCCTCCCATCACCAGAGCGGGCCTATGTGTTCAATGGTGACTTTGTAGACCGAGGGAAGGATTCAGTCGAGATCCTAATGGTTCTCTTTGCCTTCATGTTGGTTTACCCAAAAGAGTTCCATCTTAACCGAGGAAACCATGAGGACCATATGGTGAACTTACGATATGGTTTTACCAAGGAAGTGATGCATAAATATAAGATACATGGCAAGAAAATACTAAAACTACTGCAAGATGTGTTCTGCTGGCTTCCACTGGCCACTCTGGTTGATGAGAAAGTCCTGATTCTTCATGGTGGAGTGTCAGACAGGACTGACTTGGAGCTCTTGGCTAAACTAGACAGGCACAAGATTGTTTCCACCATGAGGTACAAAACGAGAAAGGAGAATAAGAAACAGGCGGAGGAGAAGGGAAAAGCCAACCAGACGGGTTCTGCCGGGAGACCCTCCCCGTGGTTTCTCCCCCAAAGCCGCTCTCTGCCCTCCTCGCCCCTCCGCCCCGGCACTCACAAGGCCCACAGAGCCGAGCGCTCCTCCAGCGTCCCCTGCGGCGTCCCCCTGGACCCCAAGGAGCTCTCCCGCCGGGTGCGGTGCTCCGTGGACCTGGAGCTGGAGAGGTGCCGGCAGCAAGCGGGCTTCCTGGTGATCAAGGAGAAGGAGGAGCCCTCGGCCTCGGAGTCAGAAGTGGACTCAGATGCCGAGGAGCAGCCGGAACCCACGCCGGAGGAGTGGAGGCAGGTGGTGGATATACTGTGGAGTGACCCCATGGCTCAGGAGGGCTGCAGGGCCAACAACGTTCGAGGAGGTGGCTGTTATTTTGGGCCTAATGTGACAGAGCGGTTGCTACAGAAGTACAACCTGCAGTTCCTGATCCGCTCACACGAGTGCAAACCTGAAGGCTATGAATTCTGCCACAGTCGTAAGGTGCTAACCATCTTTTCTGCCTCCAACTACTACGAAGTTGGCAGCAACAGAGGAGCCTATGTCAAACTGGGGCCAGACTTGACCCCACACATCATGCAGTTTCAAGCTAACAAGGCAACCCACACGCTTACCATGAGGCAAAGGATTAGCAGAGTGGAGGAGTCAGCTCTGAGAGCCCTACGGGAGAAGTTATTTGCCCATTCCTCAGATATTCTTGTTGAATTTAAAAAGTGTGATAAAGATGAAACTGGTCTAATCACCCTGAGTGACTGGGCTGCAGCCGTGGAGTCTGTGCTGCACCTGGGACTGCCCTGGCGGATGCTGAGGCCACAGCTGGTGAGCAGCTTGACGGATAACAAGCTGGTGTACAAGTCCTGGCTGGAGAACTTGGCCAAAGAAAAACTGAGCCAACAGAACATACAGTCAAGTTTGCTGGAAACACTGTATCGCAACCGATCCAACCTGGAGACCATTTTTAGGATCATAGACAGTGATCACTCAGGGTCCATCTCACTGGACGAGTTCAGGCATACTTGGAAGCTATTCAGCTCTCATATGAACACTGACATCACAGACGACTGCATCTGTGACCTTGCCCGGAGCATTGACTTCAACAAGGATGGCCACATTGACATCAATGAGTTCCTGGAGGCCTTCCGCCTTGTGGAGCAATCCTGCTCAGGGGATGATGTCTCAGATTGTCCACAAGTCACAAACAGTAGTAACAGTGACTGCAGCAGCTCAGGGGCACACTAA
>Protein phosphatase, EF-hand calcium binding domain 2 (PPEF2)_okapi
ATGGGAAGTGGCACCTCAACCCAACACCATTTTGCTTTCCAGAATGCAGAGAAAGCCTTCAAGGCAGCGGCCCTGATCCAGAGGTGGTACCGACACTACATGGCCCGCCTGGAGATGAGGCGGCACTGTACCTGGAGCATCTTCCAGTCTATCGAGTACGCTGGGCAGCAAGACCAGGTCAAGCTCCACAATTTCTTCAGCTACCTTGTGGATCACTTCACCCCCAGCAGTCACAACGAGAGAGACTTCCTGAACCGCATGTTCACTGAGGAGCGATCCCCCCAGGACTCCGGAATGGAGAACGGCGGTGACTGTGAATCCATCGAGGTACCGGACAGTTACACAGGGCCACGCCTCTCCTTCCCGCTCCTTCCTGACCATGCAGCTGCCCTGGTGGAAGCTTTCAGACGGAAACAAAGGCTCCATGCTCGGTATGTCTTGAATCTTTTGCATGAAGCCAGGAAACACCTGGTACAACTGCCAAACATCAACCGGGTCTCCACTTGTTACAGCGAGGAAATCACAGTATGTGGAGATTTACATGGCCAGTTGGATGACTTAATATTTATATTTTATAAGAAGAATGGCCTCCCATCACCAGAGCGGGCCTATGTGTTCAATGGTGACTTTGTGGACCGAGGGAAGGATTCAGTCGAGATCCTAATGGTTCTCTTTGCCTTCATGTTGGTTTACCCAAAAGAGTTCCATCTTAACCGAGGAAACCATGAGGACCATATGGTGAACTTACGATATGGTTTTACCAAGGAAGTGATGCATAAATATAAGATACATGGCAAGAAAATACTAACACTACTGCAAGATGTGTTCTGCTGGCTTCCACTGGCCACTCTGGTTGATGAGAAAGTCCTGATTCTTCATGGTGGAGTGTCAGACAGGACGGACTTGGAGCTCTTGGCTAAACTAGACAGGCACAAGATTGTTTCCACCATGAGGTACAAAACAAGAAAGGAGAATAAGAAACAGGCGGAGGAGAAGGAAAAAGCCAACCAGACGGGTTCTGCCGGGAGACCCTCCCCGTGGTTTCTCCCCCAAAGCCGCTCTCTGCCCTCCTCGCCCTTCCGCCCCAGCACCCACAAGGCCCACAGAGCTGAGCGCTCCTCCAGCGTCCCCTGCGGCATCCCCCTGGACCCCAAGGAGCTCTCCCGCCGGGTGCGGTGCTCCGTGGACCTGGAGCTGGAGAGGTGCCGGCAGCAAGCGGGCTTCCCGGTGATCAAGGAGAAGGAGGAGCCCTCGGCCTCGGAGTCAGAAGTGGACTCAGATGCCGAGGAGCAGCCAGAACCCACGCCGGAGGAGTGGAGGCAGGTGGTGGATATACTGTGGAGTGACCCCATGGCTCAGGAGGGCTGCAGGGCCAACACCGTTCGAGGAGGTGGCTGTTATTTTGGGCCTAATGTGACAGAGCAGTTGCTACAGAAGTACAACCTGCAGTTCCTGATCCGCTCACATGAGTGCAAACCTGAAGGCTATGAATTCTGCCACAGTCGCAAGGTGCTAACCATCTTTTCTGCCTCCAACTACTACGAAGTTGGCAGCAACAGAGGAGCCTATGTCAAACTGGGGCCAGACTTGACCCCACACATCATGCAGTTTCAAGCTAACAAGGCAACCCACACGCTTACCATGAGGCAAAGGATTAGCAGAGTGGAGGAGTCAGCTCTGAGAGCCCTACGGGAGAAGTTATTTGCCCATTCCTCAGATATTCTTGTTGAATTTAAAAAGCATGATAAAGATGACACTGGTCTAATCACCCTGAGTGACTGGGCTGCAGCCGTGGAGTCTGTGCTGCACCTGGGACTGCCCTGGCGGATGCTGAGGCCACAGCTGGTGAGCAGCTTGACAGATAACAAGCTGGCGTACAAGTCCTGGCTGGAGAACTTGGCCAAAGAAAAAGTGAGCCAACAGAACATACAGTCAAGTTTGCTGGAAACACTGTATCGCAACCGATCCAACCTGGAGACCATTTTTAGGATCATAGACAGTGATCACTCAGGGTCCATCTCACTGGACGAGTTCAGGCATACTTGGAAGCTATTCAGCTCTCATATGAACACTGACATCACAGACGACTGCATCTGTGACCTTGCCCGGAGCATTGACTTCAACAAGGATGGCCACATTGACATCAATGAGTTCCTGGAGGCCTTCCGCCTTGTGGAGCAATCCTGCTCAGGGGGTGATGTCTCAGATTGCCCACAAGTCACAAACAGTAGTAACAGTGACTGCAGCAGCTCAGGAGCACACTAA
>Retinal G protein coupled receptor (RGR)_giraffe
ATGGCAGAGTCCGGGACCCTGCCCGCTGGCTTCGGGGAGCTGGAGGTGCTGGCCGTGGGGACGGTGATGCTGCTGGAAGCTCTTTCTGGCCTCAGCCTAAACATCCTGACCATCCTCTCTTTCTGCAAGACCCCGGAGCTGCGGACCCCCAGCCACCTGCTGGTGTTGAGCTTGGCACTGGCCGACAGTGGGATCAGCCTCAATGCCCTCGTTGCAGCCACGTCCAGCCTCCTCCGGCGCTGGCCCTATGGCTCAGAAGGCTGCCAGGCTCACGGCTTCCAGGGCTTTGCCACGGCATTGGCCAGCATCTGCAGCAGCGCAGCCATCGCCTGGGGGCGCTATCACCACTACTGCACCCGCAGCCGACTGGATTGGAACACGGCCGTCTCCCTGGTGTTCTTCGTATGGCTATCTTCTGCCTTCTGGGCGGCACTGCCCCTCCTGGGCTGGGGCCACTATGACTATGAGCCACTTGGGACCTGCTGCACTCTGGACTATTCCAGGGGGGACAGAAACTTCACCAGCTACCTCTTCACCATGGCCTTTTTCAACTTCCTCCTGCCCCTCTTCATCACAGTTGTATCCTATCGGCTCATGGAGCAGAAACTCGGGAAAACCAGCCGTCCCCCGGTGAACACCGTCCTGCCAGCCAGGACGCTGCTGCTCGGCTGGGGCCCCTACGCTCTCCTGTATCTGTACGCCACCATTGCGGATGCAACCTCCATCTCTCCCAAGCTGCAGATGGTGCCTGCTCTCATTGCCAAGACAGTGCCCACAGTCAACGCCATGAACTATGCCCTGGGCAGTGAGATGGTGCACGGGGGAATCTGGCAGTGCCTCTCGCCGCAGAGGAGAGAGCACAGCCGAGAACAGTGA
>Retinal G protein coupled receptor (RGR)_okapi
ATGGCAGAGCCTGGGACCCTGCCCGCTGGCTTCGGGGAGCTGGAGGTGCTGGCCGTGGGGACGGTGCTGCTGCTGGAAGCTCTTTCTGGCCTCAGCCTAAACATCCTGACCATCCTCTCTTTCTGCAAGACCCCGGAGCTGCGGACCCCCAGCCACCTGCTGGTGTTGAGCTTGGCACTGGCCGACAGTGGGATCAGCCTCAATGCCCTCGTTGCAGCCACGTCCAGCCTCCTCCGGCGCTGGCCCTATGGCTCAGAAGGCTGCCAGGCTCACGGATTCCAGGGCTTTGCCACAGCATTGGCCAGCATCTGCAGCAGCGCAGCCATTGCCTGGGGGCGCTATCACCACTACTGCACCCGCAGCCGACTGGATTGGAACACGGCCGTCTCCCTGGTGTTCTTCGTATGGCTGTCTTCTGCCTTCTGGGCGGCACTGCCCCTCCTGGGCTGGGGCCACTATGACTATGAGCCACTGGGGACCTGCTGCACTCTGGACTATTCCAGGGGGGACAGAAACTTTACCAGCTACCTCTTCACCATGGCCTTTTTCAACTTCCTCCTGCCCCTCTTCATCACAGTTGTATCCTATCGGCTCATGGAGCAGAAACTCGGGAAAACCAGCCATCCCCCGGTGAACACCGTCCTGCCAGCCAGGACGCTGCTGCTCGGCTGGGGCCCCTACGCTCTCCTGTATCTGTACGCCACCATCGCGGATGCAACCTCCATCTCTCCCAAGCTGCAGATGGTGCCTGCTCTCATTGCCAAGACAGTGCCCACAGTCAACGCCATGAACTATGCCCTGGGCAGCGAGATGGTGCACGGGGGAATCTGGCAGTGCCTCTCGCCACAGAGGAGAGAGCGCAGCCGAGAGCAGTGA
>Opsin 1 (cone pigments), short-wave-sensitive (OPN1SW)_giraffe
ATGAGCAAGATGTCAGANNNNNNNNNNNNNNNNNNNNTCAAGAACATCTCCTTGGTGGGGCCGTGGGATGGGCCTCAGTACCACCTCGCCCCTGTCTGGGCCTTCCACCTCCAGGCAGCCTTCATGGGCTTTGTCTTCTTTGTAGGGACACCACTCAATGCCACGGTGCTGGTGGCCACACTGCGCTACAGAAAGTTGCGGCAGCCACTCAACTATATTCTGGTCAACGTGTCTCTGGGGGGCTTCATCTACTGCATTTTCTCTGTCTTCGTCGTCTTCATCAGCAGTTGTTATGGGTACTTCGTCTTCGGCCGCCATGTTTGTGCCCTGGAGGCCTTCCTGGGCTGTACAGCAGGTCTGGTGACAGGCTGGTCACTGGCCTTCTTGGCCTTTGAGCGCTACATCATCATCTGTAAACCCTTCGGCAACTTCCGCTTCAGCTCCAAGCATGCCCTGATGGTGGTCGTGGCCACCTGGACCATCGGTATTGGTGTCTCCATCCCACCTTTCTTTGGCTGGAGCCGATTCATCCCTGAGGGCCTGCAGTGTTCCTGTGGTCCCGACTGGTACACCGTGGGCACCAAATATTACAGCGAGTACTATACCTGGTTCCTCTTCATCTTCTGCTACATTGTGCCTCTCTCCCTCATCTGCTTCTCCTACTCTCAGCTGCTGGGGGCCCTCAGAGCTGTTGCAGCTCAGCAGCAGGAGTCAGCTTCCACCCAGAAGGCTGAGCGGGAGGTGAGCCACATGGTGGTGGTCATGGTGGGATCGTTTTGTCTCTGTTACACACCCTATGCTGCCCTGGCCATGTATATAGTCAACAACCGTAACCACGGGGTGGACTTACGGCTTGTCACCATTCCTGCCTTCTTCTCCAAGAGTGCTTGTGTCTACAATCCCATCATCTACTGCTTCATGAATAAGCAGTTCCGAGCTTGCATCATGGAGATGGTGTGTGGAAAACCCATGACAGATGAGTCTGAAGTGTCTAGCTCCCAGAAAACCGAAGTGTCTACTGTCTCTTCTAGCCAAGTTGGCCCCAACTAA
>Opsin 1 (cone pigments), short-wave-sensitive (OPN1SW)_okapi
ATGAGCAAGATGTCAGANNNNNNNNNNNNNNNNNNNNTCAAGAACATCTCCTTGGTGGGGCCGTGGGATGGGCCTCAGTACCACCTCGCCCCTGTCTGGGCCTTCCACCTCCAGGCAGCCTTCATGGGCTTTGTCTTCTTTGTAGGGACGCCACTCAATGCCACAGTGCTGGTGGCCACACTGCGCTACAGAAAGTTGCGGCAGCCGCTCAACTATATTCTGGTCAACGTGTCTCTGGGGGGCTTCATCTACTGCATCTTCTCTGTCCTCGTCGTCTTTATCAGCAGTTGTTATGGGTACTTCGTCTTCGGCCGCCATGTTTGTGCCCTGGAGGCCTTCCTGGGCTGTACAGCAGGTCTGGTGACAGGCTGGTCACTGGCCTTCTTGGCCTTTGAGCGCTACATCATCATCTGTAAACCCTTCGGCAACTTCCGCTTCAGCTCCAAGCATGCCCTGATGGTGGTCGTGGCCACCTGGACCATCGGTATTGGTGTCTCCATCCCACCTTTCTTTGGCTGGAGCCGATTCATCCCTGAGGGCCTGCAGTGTTCCTGTGGTCCCGACTGGTACACCGTGGGCACCAAATATTACAGCGAGTACTATACCTGGTTCCTCTTCATCTTCTGCTACATTGTGCCTCTCTCCCTCATCTGCTTCTCCTACTCTCAGCTGCTGGGGGCCCTCAGAGCTGTTGCAGCTCAGCAGCAGGAGTCAGCTTCCACCCAGAAGGCTGAGCGGGAGGTGAGCCACATGGTGGTGGTCATGGTGGGATCGTTTTGTCTCTGTTACACACCCTATGCTGCCCTGGCCATGTATATAGTCAACAACCGTAACCACGGGGTGGACTTACGACTTGTCACCATTCCTGCCTTCTTCTCCAAGAGTGCTTGTGTCTACAATCCCATCATCTACTGCTTCATGAATAAGCAGTTCCGAGCTTGCATCATGGAGATGGTGTGTGGAAAACCCATGACAGATGAGTCTGAAGTGTCTAGCTCCCAGAAAACCGAAGTGTCTACTGTCTCTTCTAGCCAAGTTGGCCCCAACTAA
>Cytochrome P450, family 27, subfamily B, polypeptide 1 (CYP27B1)_giraffe
ATGACCCAGACCCTCAAACTCGCATCCAAAGTGTTCCATCGCGTCCGCTGTCCTGAGCTGGGCGCCTCACTGGGCTCCAGAGGCTCCGACTCAGCGTCCCGGGTTTTGGCGGACATCCCAGGCCCCTCCACGCCCGGCTTCCTTGCGGAGCTTTTCTGCAAAGGAGGGCTGTCACGGCTGCACGAGCTGCAGGTGCAGGGAGCCGCGCGCTTCGGGCCGGTATGGTTGGCCAGCTTCGGGACGGTGCGCACCGTGTACCTGGCCGCCCCTACGCTTGTCGAGCAGCTGCTACGACAGGAGGGACCCTGCCCCGAACGCTGCAGCTTCTCACCCTGGGCGGAGCACCGTCGCCGCCGCCAGCGGGCTTGCGGACTGCTCACCGCGGAAGGGGAAGAATGGCAGAGGCTCCGCAGCCTCCTGGCCCCGCTGCTCCTCCGGCCTCAAGCGGCCGCCCGCTATGCCGGGACCCTACACGGTGTGGTCCGTGACCTTGTGCGGCGACTGCGGCACCAGCGGGGACTGGGCGCTGGGCCGCCCGCCCTGGTTCGAGACGTGGCGGGAGAGTTTTACAAGTTTGGACTGGAAGGCATTGCTGCGGTGCTGCTGGGCTCCCGCCTCGGCTGCCTGGAGGCGGAGGTGCCCCCAGACACAGAGACCTTCATCCGCGCAGTCGGCTCGGTGTTCGTGTCCACGCTGTTGACCATGGCGATGCCCAACTGGCTGCACCGCATCGTGCCCGGACCCTGGGACCGCCTCTGCCGAGACTGGGACCAGATGTTTGCATTCGCCCAGCAGCACGTAGAGCAGCGAGAGGCTGAGGTAGCCATGAGGAGCCAGTTTGGGAAGTCTGAGGAGGACATGGGACCTGGGGCACACCTGACCTACTTCTTGCTCCGGGAAGAGCTGCCTGCTGCGTCCATCCTGGGGAATGTGACAGAGCTGCTACTCGCCGGGGTGGACACGGTGTCCAACACGCTCTCCTGGGCTCTATATGAGCTCTCCCGGCACCCCGAAATCCAGACAGCACTCCATTCTGAGATCACAGCTGCGTTGGGCCCCAACTCCAGTACCCAACCCTCGGCCACTGCTCTGTCCCAGCTGCCCCTGCTGAAGGCCGTGGTCAAGGAAGTGCTAAGACTGTACCCTGTGGTACCTGGAAATTCCCGTGTCCCAGACAAAGACATTTGTGTAGGTGACTATATCATCCCCAAAAATACGCTGGTCACTCTGTGTCACTATGCCACTTCGAGGGACCCTGCCCAGTTCCTGGAACCAAATTCTTTTCGTCCAGCTCGCTGGCTAGGGGAAGGCCCAGCTCCCCACCCATTTGCATCTCTCCCCTTTGGCTTTGGCAAGCGCAGCTGCATAGGGAGACGCCTGGCAGAGCTTGAGCTGCAAATGGCCTTGGCCCAGATCTTGATCAACTTTGAGGTGCAGCCTGAGCCAGGTTCTGCCCCCGTCAGACCAATGACCCGGACTGTCCTGGTACCTGAGAGAAGCATCAACCTACAGTTTGTGGACAGATAG
>Cytochrome P450, family 27, subfamily B, polypeptide 1 (CYP27B1)_okapi
ATGACCCAGACCCTCAAACTCGCATCCAGAGTGTTCCATCGCGTCCGCTGTCCTGAGCTGGGCGCTTCACTGGGCTCCAGAGGCTCCGACTCAGCGCCCCGGGTTTTGGCAGACATCCCAGGCCCCTCCACGCCCGGCTTCCTTGCGGAGCTTTTCTGCAAAGGAGGGCTGTCACGGCTACACGAGCTGCAGGTGCAGGGCGCCGCGCGCTTCGGGCCGGTATGGTTGGCCAGCTTCGGGACGGTACGCACCGTGTACCTGGCGGCCCCTACGCTTGTCGAGCAGCTGCTACGACAGGAGGGACCCCGGCCCGAACGCTGCAGCTTCTCACCCTGGGTGGAGCACCGTCGCCGCCGCCAGCGGGCTTGCGGACTGCTCACCGCGGAAGGGGAAGAATGGCAGAGGCTCCGCAGCCTCCTGGCCCCGCTGCTCCTCCGGCCTCAAGCGGCCGCCCGCTATGCCGGGACCCTACACGGCGTGGTCCGTGACCTTGTGCGGCGACTGCGGCGCCAGCGGGGACTGGGCGCTGGGCCGCCCGCCCTGGTTCGAGACGTGGCGGGAGAGTTTTACAAGTTTGGACTGGAAGGCATTGCTGCGGTGCTGCTGGGCTCCCGCCTCGGCTGCCTGGAGGCGGAGGTGCCCCCAGACACAGAGACCTTCATCCGCGCGGTCGGCTCGGTGTTCGTGTCCACGCTGTTGACCATGGCGATGCCCAACTGGCTGCACCGCATCTTGCCCGGACCCTGGGACCGCCTCTGCCGAGACTGGGACCAGATGTTTGCATTCGCCCAACAGCACATAGAGCAGCGAGAGGCTGAGGTAGCCATGAGGAGCCAGTTTGGGAAGTCTGAGGAGGACATGGGACCTGGGGCACACCTGACCTACTTCTTGCTCCGGGAAGAGCTGCCTGCTGCGTCCATCCTGGGGAATGTGACAGAGCTGCTACTCGCCGGGGTGGACACGGTGTCCAACACGCTCTCCTGGGCTCTATATGAGCTCTCCCGGCACCCCGAAATCCAGACAGCACTCCATTCTGAGATCACAGCTGCCTTGGGCCCCGGCTCCAGTACCCAACCCTCGGCCACCGCTCTGTCCCAGCTGCCTCTGCTGAAGGCCGTGGTCAAGGAAGTGCTAAGACTGTACCCTGTGGTACCTGGAAATTCCCGTGTCCCAGACAAAGACATTTGTGTGGGTGACTATATCATCCCCAAAAATACGCTGGTCACTCTGTGTCACTATGCCACTTCAAGGGACCCTGCCCAGTTCCTGGAACCAAATTCTTTTCGTCCAGCTCGCTGGCTAGGGGAAGGCCCAGCTCCCCACCCATTTGCATCTCTCCCCTTTGGCTTTGGCAAGCGCAGCTGCATGGGGAGACGCCTGGCAGAGCTTGAGCTGCAAATGGCCTTGGCCCAGATCTTGATCAACTTTGAGGTGCAGCCTGAGCCAGGTTCTGCCCCCGTCAGACCAATGACCCGGACTGTCCTGGTACCTGAGAGAAGCATCAACCTACAGTTTGTGGACAGATAG
>Guanine nucleotide binding protein (G protein), alpha transducing activity polypeptide 1 (GNAT1)_giraffe
ATGGGGGCTGGGGCCAGCGCTGAGGAGAAGCACTCAAGGGAGCTGGAAAAGAAGCTGAAAGAAGATGCTGAGAAAGATGCTCGAACCGTGAAACTGCTGCTTCTGGGTGCCGGTGAATCCGGGAAGAGTACCATTGTCAAGCAGATGAAGATTATCCACCAGGATGGGTACTCGCTGGAAGAGTGTCTCGAGTTCATTGCCATCATCTATGGCAACACGCTACAGTCTATCCTGGCCATCGTGCGCGCCATGACCACGCTCAACATCCAGTACGGAGACTCTGCACGCCAGGACGATGCCCGGAAGCTGATGCACATGGCAGACACCATCGAGGAGGGTACGATGCCCAAGGAGATGTCAGACATCATTCAGCGGCTGTGGAAGGACTCCGGTATCCAGGCCTGTTTCGAGCGAGCCTCGGAGTACCAGCTCAACGACTCCGCTGGCTACTACCTCTCAGACCTGGAGCGGCTGGTAACCCCGGGTTACGTGCCCACGGAACAGGATGTGCTGCGCTCCCGTGTCAAGACCACGGGTATCATTGAGACGCAGTTCTCCTTCAAGGACCTCAACTTTCGGATGTTCGATGTGGGCGGGCAGCGCTCAGAGCGCAAGAAGTGGATCCACTGCTTCGAGGGGGTGACCTGCATCATCTTCATCGCGGCGCTGAGCGCCTACGACATGGTGCTGGTGGAGGACGACGAAGTGAACCGCATGCACGAGAGCCTGCACCTGTTCAACAGTATCTGCAACCACCGCTACTTCGCCACCACGTCCATCGTGCTCTTCCTCAACAAGAAGGACGTCTTCTCGGAGAAGATCAAAAAGGCACACCTTAGCATCTGCTTTCCGGACTACAACGGGCCCAACACTTATGAGGACGCCGGCAATTACATCAAGGTGCAGTTCCTCGAGCTCAACATGCGACGCGACGTGAAGGAGATCTATTCCCACATGACGTGCGCCACCGACACGCAGAACGTCAAGTTTGTCTTCGACGCTGTCACCGACATCATCATCAAGGAGAACCTCAAAGACTGCGGGCTCTTCTGA
>Guanine nucleotide binding protein (G protein), alpha transducing activity polypeptide 1 (GNAT1)_okapi
ATGGGGGCTGGGGCCAGCGCTGAGGAGAAGCACTCAAGGGAGCTGGAAAAGAAGCTGAAAGAAGATGCTGAGAAAGATGCTCGAACCGTGAAACTGCTGCTTCTGGGTGCCGGTGAATCCGGGAAGAGTACCATTGTCAAGCAGATGAAGATTATCCACCAGGATGGGTACTCGCTGGAAGAGTGTCTCGAGTTCATTGCCATCATCTATGGCAACACGCTACAGTCTATCCTGGCCATCGTGCGCGCCATGACCACGCTCAACATCCAGTACGGCGACTCTGCACGCCAGGACGATGCCCGGAAGCTGATGCACATGGCAGACACCATCGAGGAGGGTACGATGCCCAAGGAGATGTCAGACATCATTCAGCGGCTGTGGAAGGACTCCGGTATCCAGGCCTGTTTCGAGCGAGCCTCGGAGTACCAGCTCAACGACTCCGCTGGCTACTACCTCTCAGACCTGGAGCGGCTGGTAACCCCGGGTTACGTGCCCACAGAACAGGATGTGCTGCGCTCCCGTGTCAAGACCACGGGTATCATTGAGACGCAGTTCTCCTTCAAGGACCTCAACTTTCGGATGTTCGATGTGGGCGGGCAGCGCTCAGAGCGCAAGAAGTGGATCCACTGCTTCGAGGGGGTGACCTGCATCATCTTCATCGCGGCGCTGAGCGCCTACGACATGGTGCTGGTGGAGGACGACGAAGTGAACCGCATGCACGAGAGCCTGCACCTGTTCAACAGTATCTGCAACCACCGCTACTTCGCCACCACGTCCATCGTGCTCTTCCTCAACAAGAAGGACGTCTTCTCGGAGAAGATCAAAAAGGCGCACCTTAGCATCTGCTTTCCGGACTACAACGGGCCCAACACTTATGAGGACGCCGGCAATTACATCAAGGTGCAGTTCCTCGAGCTCAACATGCGACGCGACGTGAAGGAGATCTATTCCCACATGACGTGCGCCACCGACACACAGAACGTCAAGTTTGTCTTCGACGCTGTCACCGACATCATCATCAAGGAGAACCTCAAAGACTGCGGGCTCTTCTGA
>Solute carrier family 4, sodium bicarbonate cotransporter, member 7 (SLC4A7)_giraffe
ATGGAGGCGGACGGGACCGGCGAGCAGATGCGACCGCTCCTCACCCGGGGTCCCGATGAAGAAGCTGTTGTGGATCTTGGCAAAACCAGCTCAACTGTGAACACCAAGTTTGAAAAAGAAGAACTAGAGAGCCATCGAGCTGTGTACATCGGTGTTCACGTCCCGTTTAGTAAAGAGAGTCGCCGGCGTCACAGGCATCGCGGACACAAACATCACCACCGGAGGAGAAAAGACAAGGACTCGGACAGAGAGGATGGACGGGAGTCTCCTTCTTACGACACGCCATCCCAGAGAGTCCAGTTCCTCCTCGGCACGGAGGACGATGATGAAGAGCACATCCCCCACGATCTCTTCACGGAGATGGACGAGCTCTGCTACAGAGACGGGGAGGAGTGCGAATGGAGGGAGACCGCCAGATGGCTGAAATTTGAGGAGGATGTTGAGGATGGCGGTGACCGGTGGAGTAAACCTTATGTGGCAACTCTTTCTTTACACAGTCTTTTTGAGCTGAGAAGTTGCATCTTAAATGGAACAGTCATGCTGGATATGAGAGCAAGCACTCTCGATGAAATAGCAGATATGGTACTGGACAACATGATCGCCTCTGGCCAGTTGGACGAGTCCATCAGAGAGAATGTCAGAGAAGCCCTTCTAAAGAGGCACCACCATCAGAATGAGAAGAGGTTCACCAGCCGGATCCCCCTAGTTCGGTCTTTTGCAGACATAGGCAAGAAACATTCTGACCCTCACTTGCTTGAAAGGAACGGTATTTTGGCCTCTCCACAGTCTGCACCTGGAAACTTGGACAATAGTAAAAGTGGAGAAATTAAAGGTAATGGAAGTGGAGGAAGCAGAGAAAATAGTACTGTTGACTTCAGCAAGGTTGATATGAATTTCATGAGAAAAATTCCTTCAGGAGCTGAGGCGTCCAATGTTCTGGTGGGAGAGGTGGATTTTTTAGAAAGACCTATAATTGCGTTTGTGAGACTGGCTCCTGCTGTTCTTCTCTCAGGGCTAACCGAGGTCCCCGTCCCTACAAGGTTTTTGTTTCTGTTACTGGGGCCTGCAGGCAAGGCTCCGCAGTATCACGAAATTGGAAGGTCGATAGCCACCCTCATGACAGATGAGATTTTTCATGATGTAGCTTATAAAGCAAAAGACAGAAATGACCTCTTATCTGGAATTGATGAATTTTTAGATCAAGTGACCGTCCTACCTCCAGGAGAGTGGGATCCTTCCATACGCATAGAGCCACCAAAGAGTGTTCCATCTCANNNNNNNNNNNNNNNNNNNNNTTCTCTGANNNNNNNNNNNNNN
>Solute carrier family 4, sodium bicarbonate cotransporter, member 7 (SLC4A7)_okapi
ATGGAGGCGGACGGGACCGGCGAGCAGATGAGACCGCTGCTCACCCGGGGTCCCGATGAAGAAGCTGTTGTGGATCTTGGCAAAACCAGCTCAACTGTGAACACCAAGTTTGAAAAAGAAGAACTAGAGAGCCATCGAGCTGTGTACATCGGTGTTCACGTCCCGTTTAGTAAAGAGAGTCGCCGGCGTCACAGGCATCGCGGACACAAACATCACCACCGGAGGAGAAAAGACAAGGACTCGGACAGAGAGGATGGACGGGAGTCTCCTTCTTACGACACGCCATCCCAGAGAGTCCAGTTCATCCTCGGCACGGAGGACGATGATGAAGAGCACATCCCCCACGATCTCTTCACGGAGATGGACGAGCTCTGCTACAGAGACGGGGAGGAGTATGAATGGAGGGAAACCGCCAGATGGCTGAAATTTGAGGAGGATGTTGAAGATGGTGGTGACCGGTGGAGTAAACCTTATGTGGCAACTCTTTCTTTACACAGTCTTTTTGAGCTGAGAAGTTGCATCTTAAATGGAACAGTCATGCTGGATATGAGAGCAAGCACTCTCGATGAAATAGCAGATATGGTACTGGACAACATGACTGCCTCTGGCCAGTTGGACGAGTCCATCAGAGAGAACGTCAGAGAAGCCCTTCTAAAGAGGCACCACCATCAGAACGAGAAGAGGTTCACCAGCCGGATCCCCCTAGTTCGGTCTTTTGCAGACATAGGCAAGAAACATTCTGACCCTCACTTGCTTGAAAGGAACGGTATTTTGGCCTCTCCACAGTCTGCACCTGGAAACTTGGACAATAGTAAAAGTGGAGAAATTAAAGGTAATGGAAGTGGAGGAAGCAGAGAAAATAGTGCTGTTGACTTCAGCAAGGTTGATATGAATTTCATGAGAAAAATTCCTTCAGGAGCTGAGGCGTCCAATGTTCTGGTGGGAGAGGTGGATTTTTTAGAAAGACCTATAATTGCGTTTGTGAGACTGGCTCCTGCTGTTCTTCTCTCAGGGCTGACCGAGGTCCCCGTCCCTACAAGGTTTTTGTTTCTGTTACTGGGGCCTGCAGGCAAGGCTCCGCAGTATCACGAAATTGGGAGATCGATAGCCACCCTCATGACAGATGAGATTTTTCATGATGTAGCTTATAAAGCAAAAGACAGAAATGACCTCTTATCTGGAATTGATGAATTTTTAGATCAAGTGACCGTCCTACCTCCGGGAGAGTGGGATCCTTCCATACGCATAGAGCCACCAAAGAGTGTTCCATCTCANNNNNNNNNNNNNNNNNNNNNTTCTCTGANNNNNNNNNNNNNN
>Phosphodiesterase 6D, cGMP-specific, rod, delta (PDE6D)_giraffe
ATGTCAGCCAAGGACGAGCGTGCCAGGGAGATCCTGAGGGGCTTCAAACTAAATTGGATGAACCTTCGGGATGCTGAGACAGGGAAGATACTCTGGCAAGGAACAGAAGACCTGTCAGTCCCTGGCGTGGAGCATGAAGCCCGTGTTCCCAAGAAAATCCTCAAATGCAAGGCAGTGTCTCGAGAACTGAACTTCTCTTCAGCAGAGCAAATGGAAAAATTCCGCCTGGAACAAAAAGTCTACTTCAAAGGGCAATGCCTGGAAGAATGGTTCTTCGAGTTTGGCTTTGTGATCCCTAACTCAACAAACACCTGGCAGTCCCTGATAGAGGCCGCGCCCGAGTCCCAGATGATGCCAGCCAGCGTGCTAACTGGAAATGTTATCATAGAGACAAAGTTTTTTGACGACGATCTTCTTGTAAGCACATCCAGAGTGAGGCTTTTCTACGTTTGA
>Phosphodiesterase 6D, cGMP-specific, rod, delta (PDE6D)_okapi
ATGTCAGCCAAGGACGAGCGTGCCAGGGAGATCCTGAGGGGCTTCAAACTAAATTGGATGAACCTTCGGGATGCTGAGACAGGGAAGATACTCTGGCAAGGAACAGAAGACCTGTCAGTCCCTGGCGTGGAGCACGAAGCCCGTGTTCCCAAGAAAATCCTCAAATGCAAGGCAGTGTCTCGAGAACTGAACTTCTCTTCAGCAGAGCAAATGGAAAAATTCCGCCTGGAACAAAAAGTCTACTTCAAAGGGCAATGCCTGGAAGAATGGTTCTTCGAGTTTGGCTTTGTGATCCCTAACTCAACAAACACCTGGCAGTCCCTGATAGAGGCCGCGCCCGAGTCCCAGATGATGCCAGCCAGCGTGCTAACTGGAAATGTTATCATAGAGACAAAGTTTTTTGACGACGATCTTCTCGTAAGCACATCCAGAGTGAGGCTTTTCTACGTTTGA
>Opsin 1 (cone pigments), long-wave-sensitive (OPN1LW)_giraffe
ATGGCCCATGAGTGGGGCCCCCAAAGGCTTGCAGGTGGGCAGCCACAGGCCAGCTTTGAGGAGAGCACCCAGGGGAGCATCTTCACCTACACCAACAGCAACTCCACCAGAGACCCCTTTGAGGGCCCCAATTACCACATCGCTCCCAGATGGGTGTACCACCTCACCAGCGCCTGGATGGTCTTCGTGGTCATCGCGTCCGTCTTCACTAATGGGCTCGTGCTGGCAGCCACCATGAGGTTCAAGAAGCTCCGTCACCCTCTCAACTGGATCCTGGTCAACTTGGCCATCGCTGACCTGGCAGAGACCATCATCGCCAGCACCATCAGTGTTGTGAACCAGATGTACGGCTACTTTGTGCTGGGCCACCCCCTGTGTGTCGTGGAGGGCTACACTGTCTCCTTGTGTGGGATCACCGGTCTCTGGTCCTTGGCCATCATCTCCTGGGAGAGGTGGATGGTGGTCTGCAAGCCCTTTGGCAACGTCAGATTTGATGCCAAGTTGGCCATCGCGGGCATCGCCTTCTCCTGGATCTGGTCTGCTGTGTGGACAGCTCCGCCCATCTTTGGTTGGAGTAGGTACTGGCCCCATGGCCTGAAGACTTCATGTGGCCCCGATGTGTTCAGCGGCAGCTCCTACCCGGGGGTGCAGTCGTACATGATCGTTCTCATGATCACGTGTTGCTTCATCCCGCTCACCGTCATCGTGCTCTGCTACCTGCAAGTGTGGCTGGCCATCCGAGCGGTGGCGAAGCAGCAGAAAGAATCTGAGTCCACCCAGAAGGCAGAGAAGGAGGTAACCCGCATGGTGATGGTGATGATCTTTGCCTACTGTCTCTGCTGGGGGCCCTACACCTTCTTTGCCTGCTTCGCTGCTGCACACCCCGGCTACGCCTTCCACCCTCTGGTGGCCGCCCTGCCAGCCTACTTTGCCAAAAGTGCCACTATCTACAACCCCATTATCTATGTCTTCATGAACCGCCAGTTTCGAAACTGCATCTTGCAACTTTTTGGGAAGAAGGTGGATGACAGCTCTGAACTCTCCAGTGTTTCCAAAACAGAGGCCTCATCCGTCTCTTCAGTGTCACCTGCATGA
>Opsin 1 (cone pigments), long-wave-sensitive (OPN1LW)_okapi
ATGGCCCACGAGTGGGGCCCCCAAAGGCTTGCAGGTGGGCAGCCACAGGCCAGCTTTGAGGAGAGCACCCAGGGGAGCATCTTCACCTACACCAACAGCAACTCCACCAGAGACCCCTTTGAGGGCCCCAATTACCACATCGCTCCCAGATGGGTGTACCACCTCACCAGCGCCTGGATGGTCTTTGTGGTCATCGCGTCCGTCTTCACTAATGGGCTCGTGCTGGCAGCCACCATGAGGTTCAAGAAGCTCCGTCACCCTCTCAACTGGATCCTGGTCAACTTGGCCATCGCTGACCTGGCAGAGACCATCATTGCCAGCACCATCAGCGTCGTGAACCAGATGTATGGCTACTTTGTGCTGGGCCACCCCCTGTGTGTCGTGGAGGGCTACACTGTCTCCTTGTGTGGGATCACCGGTCTCTGGTCCTTGGCCATCATCTCCTGGGAGAGGTGGATGGTGGTCTGCAAGCCCTTTGGCAACGTCAGATTTGATGCCAAGTTGGCCATCGCGGGCATCGCCTTCTCCTGGATCTGGGCTGCTGTGTGGACGGCTCCGCCCATCTTTGGTTGGAGTAGGTACTGGCCCCACGGCCTGAAGACTTCATGTGGCCCCGATGTGTTCAGCGGCAGCTCCTACCCGGGGGTGCAGTCGTACATGATCGTTCTCATGATCACGTGTTGCTTCATCCCGCTCAGCGTCATCGTGCTCTGCTACCTGCAAGTGTGGCTGGCCATCCGAGCGGTGGCGAAGCAGCAGAAAGAATCTGAGTCCACCCAGAAGGCAGAGAAGGAGGTAACCCGCATGGTGATGGTGATGATCTTTGCCTACTGTCTCTGCTGGGGGCCCTACACCTTCTTTGCCTGCTTCGCTGCTGCACACCCCGGCTACGCCTTCCACCCTCTGGTGGCCGCCCTGCCAGCCTACTTTGCCAAAAGTGCCACTATCTACAACCCCATTATCTATGTCTTCATGAACCGCCAGTTTCGAAACTGCATCTTGCAACTTTTTGGGAAGAAGGTGGATGACAGCTCTGAACTCTCCAGTGTTTCCAAAACAGAGGCCTCATCCGTCTCTTCAGTGTCACCTGCATGA
>Cyclic nucleotide gated channel alpha 2 (CNGA2)_giraffe
AGGATGACAGAAAAAGCCAATGGCGTGAAGAGCTCCCCAGCCAATAACCACAACCACCATGCCCCCCCTACCATCAAGGCCAATGGCAAAGATGACCACAGGGCCAGTAGCCGGCCACAGTCTGCGGCTGACGATGATACCTCCTCAGAGCTACAGCGACTGGCAGAGATGGACGCCCCCCCGCAGAGGAGGGGTGGCTTCCGCAGGATTGCCCGTCTGGTGGGAGTCCTCAGAGAGTGGGCTAACAGGAACTTCCGTGAGGAGGAGCCTAGACCTGACTCGTTCCTTGAGCGTTTCCGGGGGCCTGAGCTCCACACCGTGACAACACAGCAAGGGGACGGCAAAGGCGACAAGGACGGCGAGGGCAAGGGCACCAAGAAGAAGTTTGAATTCTTTGTCTTGGACCCAGCCGGGGACTGGTACTACCGCTGGCTGTTTCTCATTGCCTTGCCCGTCCTCTACAACTGGTGCATACTGGTGGCCAGAGCCTGCTTCAGTGACCTGCAGAAAGGTTACTACATAGTGTGGCTGGTGCTGGATTACATCTCAGATGTGGTCTACATCGCAGACCTCTTCATCCGATTGCGCACAGGTTTCTTGGAGCAGGGGCTACTGGTGACAGACACCAAGAAGTTGCGGGACAAGTACATGCACACCATGCAGTTCAAGCTGGATGTGGCCTCTGTCATCCCTACGGACCTGATCTATTTTGCTGTGGGGATCCACAACCCTGAGGTGCGCTTCAACCGCCTGTTACACTTTGCCCGCATGTTTGAGTTCTTTGACCGCACTGAGACACGCACCAGCTACCCCAACATCTTCCGAATCAGCAACCTGGTCCTCTATATCTTGGTCATCATCCACTGGAATGCCTGCATCTACTATGCCATCTCCAAGTCCATCGGTTTTGGGGTCGACACCTGGGTTTACCCCAACATCACTGACCCTGAGTATGGCTACCTGTCTAGGGAGTACATCTATTGCCTTTACTGGTCTACACTGACCCTCACCACCGTTGGGGAGACACCACCCCCTGTAAAGGACGAGGAGTACCTGTTTGTCATCTTTGACTTCCTGATTGGTGTCCTCATCTTTGCCACCATCGTGGGAAATGTGGGCTCCATGATCTCCAACATGAATGCCACCCGGGCTGAGTTCCAGGCCAAGATTGATGCTGTCAAACATTATATGCAGTTCCGAAAGGTCAGCAAGGAAATGGAAGCCAAGGTCATTAGGTGGTTTGACTACTTGTGGACCAATAAGAAGAGTGTGGATGAGCGAGAAGTCCTCAAAAACCTGCCAGCCAAGCTTAGGGCTGAGATAGCCATCAATGTCCACCTGTCCACACTCAAGAAAGTGCGCATCTTTCAGGACTGTGAGGCTGGCCTGCTGGTGGAACTGGTATTAAAGCTCCGGCCTCAGGTCTTCAGCCCTGGGGACTACATTTGCCGCAAGGGGGATATTGGGAAGGAGATGTACATAATCAAGGAGGGAAAATTGGCAGTGGTGGCTGATGATGGTGTCACTCAGTATGCCCTGCTCTTGGCTGGGAGTTGCTTTGGAGAGATCAGTATCCTTAATATTAAGGGCAGCAAAATGGGCAATCGGCGCACAGCCAACATCCGCAGTCTTGGCTACTCTGATCTCTTCTGCTTGTCCAAGGATGATCTTATGGAAGCTGTGACTGAGTACCCTGATGCCAAGAGGGTCTTGGAGGAGAGAGGCCGGGAGATTCTGATGAAGGAGGGCTTGTTGGATGAGAATGAGGTGGCAGCCAGCATGGAGGTAGATGTGCAGGAGAAGCTAGAACAGCTGGAGACCAACATGGACACCTTGTACACTCGTTTTGCCCGCCTGCTGGCCGAGTACACAGGAGCCCAGCAGAAGCTCAAGCAGCGCATCACAGTTTTGGAAACCAAGATGAAACAGAATAATGAGGATGACTACCTGTCAGATGGGATGAACAGCCCAGAGCCACCTGCCGAGAAGCCATAA
>Cyclic nucleotide gated channel alpha 2 (CNGA2)_okapi
AGGATGACAGAAAAAGCCAATGGCGTGAAGAGCTCCCCAGCCAATAACCACAACCACCATGCCCCTCCTACCATCAAGGCCAATGGCAAAGATGACCACAGGGCCAGTAGCCGGCCACAGTCTGCAGCTGACGATGATACCTCCTCAGAGCTACAGCGACTGGCAGAGATGGACGCCCCCGCGCAGAGGAGGGGTGGCTTCTGCAGGATTGCCCGTCTGGTGGGGGTCCTCAGAGAGTGGGCTAACAGGAACTTCCGTGAGGAGGAGCCTAGACCTGACTCGTTCCTTGAGCGTTTCCGGGGGCCTGAGCTCCACACCGTGACAACACAGCAAGGGGACGGCAAAGGCGACAAGGACGGCGAGGGCAAGGGCACCAAGAAGAAGTTTGAACTCTTTGTCTTGGACCCAGCCGGGGACTGGTACTACCGCTGGCTGTTTCTCATTGCCTTGCCCGTCCTCTACAACTGGTGCATACTGGTGGCCAGAGCCTGCTTCAGTGACCTGCAGAAAGGTTACTACATAGTGTGGCTGGTGCTGGATTACGTCTCAGATGTGGTCTACATCGCAGACCTCTTCATCCGATTGCGCACAGGTTTCTTGGAGCAGGGGCTACTGGTGAAAGACACCAAGAAGTTGCGGGACAACTACATCCACACCATGCAGTTCAAGCTGGATGTGGCCTCTATCATCCCTACAGACCTGATCTATTTTGCTGTGGGGATCCACAACCCTGAGGTGCGCTTCAACCGCCTGTTACACTTTGCCCGCATGTTTGAGTTCTTTGACCGCACTGAGACACGCACCAGCTACCCCAACATCTTCCGAATCAGCAACCTGGTCCTCTACATCTTGGTCATCATCCACTGGAATGCCTGCATCTACTATGCCATCTCCAAGTCCATCGGTTTTGGGGTCGACACCTGGGTTTACCCCAACATCACTGACCCCGAGTATGGCTACCTCTCTAGGGAGTATATCTATTGCCTTTACTGGTCTACACTGACCCTCACCACCATTGGGGAGACACCACCCCCTGTAAAGGACGAGGAGTACCTGTTTGTCATCTTTGACTTCCTGATTGGTGTCCTCATCTTTGCCACCATCGTGGGAAATGTGGGCTCCATGATCTCCAACATGAATGCCACCCGAGCTGAGTTCCAGGCCAAGATTGATGCCATCAAACATTATATGCAGTTCCGAAAGGTCAGCAAGGAGATGGAAGCCAAGGTCATTAGGTGGTTTGACTATTTGTGGACCAATAAGAAGAGTGTGGATGAGCGAGAAGTCCTCAAAAACCTGCCAGCCAAGCTTAGGGCTGAGATAGCCATCAATGTCCACCTGTCCACACTCAAGAAAGTGCGCATCTTTCAGGACTGTGAGGCTGGCCTGCTGGTGGAACTGGTATTAAAGCTCCGGCCTCAGGTCTTCAGCCCTGGGGACTACATTTGCCGCAAGGGGGATATTGGGAAGGAGATGTACATAATCAAGGAGGGAAAATTGGCAGTAGTGGCTGATGATGGTGTCACTCAGTATGCCCTGCTCTTGGCTGGGAGTTGCTTTGGAGAGATCAGTATCCTTAATATTAAGGGCAGCAAAATGGGCAATCGGCGCACAGCCAACATCCGCAGTCTTGGCTACTCTGATCTCTTCTGCTTGTCCAAGGATGATCTTATGGAAGCTGTGACTGAGTACCCTGATGCCAAGAGGGTCTTGGAGGAGAGAGGCCGGGAGATTCTGATGAAGGAGGGCTTGTTGGATGAGAATGAGGTGGCAGCCAGCATGGAGGTAGATGTGCAGGAGAAGCTAGAACAGCTGGAGACCAACATGGACACCTTGTACACTCGTTTTGCCCGCCTGCTGGCCGAGTACACGGGAGCCCAGCAGAAGCTCAAGCAGCGCATCACAGTTTTGGAAACCAAGATGAAACAGAATAATGAGGATGACTACCTGTCAGATGGGATGAACAGCCCAGAGCCACCTGCCGAGAAGCCATAA
>S-antigen; retina and pineal gland (arrestin) (SAG)_giraffe
ACGGCAGCCAACATGCAGGCCAAGAAGCCCGCACCAAACCACGTTATCTTCAAGAAGATCTCCCGTGATAAATCGGTGACCATCTACCTGGGGAAGAGAGATTACGTAGACCATGTTGAACGAGTAGAGCCTGTAGATGGCGTCGTGCTGGTGGATCCTGAGCTCGTGAAGGGCAAGAGAGTGTACGTGTCTCTGACGTGTGCCTTCCGCTACGGCCAGGAAGACATCGACGTGATCGGCCTGAGCTTCCGCAGGGACCTCTACTTCTCCCAGGTCCAGGTGTTCCCTCCCATGGGCGCCTCGGGCACCACCACGAAGCTGCAGGACAGCCTGATCAAGAAGCTGGGGGCCAACACCTACCCCTTCCTGCTCACGTTTCCTGACTACTTGCCCTGTTCGGTGATGCTGCAGCCAGCTCCACAAGATGTGGGCAAGAGCTGTGGGGTCGACTTCGAGATCAAAGCGTTCGCCACGCACAGTGCAGATGTGGAAGAGGACAAAATTCCAAAGAAGAGCTCCGTACGTTTGCTGATCCGGAAGGTACAGCATGCGCCACGCCAGATGGGTCCCCAGCCCCGAGCCGAGGCCTCCTGGCAGTTCTTCATGTCAGACAAGCCCCTGCGCCTCGCCGTGTCGCTTAGCAAAGAGATCTATTACCACGGGGAACCCATTCCTGTGACCGTGACTGTGAACAACAGCACAGAGAAGACAGTGAAGAAGATTAAAGTGCTAGTGGAACAAGTGGCCAACGTGGTTCTCTACTCGAGTGATTATTACATCAAGCCGGTGGCTGCAGAGGAAACACAGGAAAAAGTGCCGCCAAACAGCTCACTGACCAAGACGCTGACGTTGGTGCCCTTGCTGGCCAACAACCGCGAGAGAAGGGGCATCGCCCTGGATGGGAAGATCAAGCATGAGGACACGAACCTGGCCTCCAGCACCATCATAAAGGAGGGAATAGACAAGACCGTCATGGGGATCCTGGTGTCTTACCAGATCAAGGTGAAGCTCACAGTGTCAGGCCTTCTGGGAGAGCTCACCTCCAGTGAAGTGGCCACTGAGGTGCCATTCCGCCTCATGCACCCTCAGCCAGAGGACCCAGATACCGCCATGGAAAGTTTTCAGGATGAAAATTTTGTTTTTGAGGAGTTTGCTCGCCAAAATCTGAAAGATGCAGGAGAATATAAGGAAGAGAAGACAGACCAGGAGGCGGCTATGGATGAATGA
>S-antigen; retina and pineal gland (arrestin) (SAG)_okapi
ACGGCAGCCAACATGCAGGCCAAGAAGCCCGCACCAAACCACGTTATCTTCAAGAAGATCTCCCGTGATAAATCGGTGACCATCTACCTGGGGAAGAGAGACTACATAGACCATGTTGAACGAGTAGAGCCTGTGGATGGCGTCGTGCTGGTGGATCCTGAGCTCGTGAAGGGCAAGAGAGTCTACGTGTCTCTGACGTGTGCCTTCCGCTACGGCCAGGAAGACATCGATGTGATTGGCCTGAGCTTCCGCAGGGACCTCTACTTCTCCCAGGTCCAGGTGTTCCCTCCCGTGGGCGCCTCGGGCGCCACCACGAAGCTGCAGGAGAGCCTGATCAAGAAGCTGGGGGCCAACACCTACCCCTTCCTGCTCACGTTTCCTGACTACTTGCCCTGTTCGGTGATGCTGCAGCCAGCTCCACAAGATGTGGGCAAGAGCTGTGGGGTCGACTTCGAGATCAAAGCGTTCGCCACGCACAGCGCAGATGTGGAAGAGGACAAAATTCCAAAGAAGAGCTCCGTACGTTTGCTGATCCGGAAGGTACAGCACGCACCACGCCAGATGGGTCCCCAGCCCCGAGCCGAGGCCTCCTGGCAGTTCTTCATGTCGGACAAGCCCCTGCGCCTCGCTGTCTCGCTCAGCAAAGAGATCTATTACCACGGGGAACCCATTCCTGTGACCGTGACCGTGAACAACAGCACAGAGAAGACAGTGAAGAAGATTAAAGTGCTAGTGGAACAAGTGGCCAACGTGGTTCTCTACTCGAGTGATTATTACATCAAGCCGGTGGCTGCGGAGGAAACACAGGAAAAAGTGCCGCCAAACAGCTCACTGACCAAGACGCTGACATTGGTGCCCTTGCTGGCCAACAACCGCGAGAGAAGGGGCATCGCCCTGGATGGGAAGATCAAGCATGAGGATACGAACCTGGCCTCCACCACCATCATAAAGGAGGGAATAGACAAGACCGTCATGGGGATCCTGGTGTCTTACCAGATCAAGGTGAAGCTCACAGTGTCAGGCCTTCTGGGAGAGCTCACCTCCAGTGAAGTGGCCACTGAGGTGCCGTTCCGCCTCATGCACCCTCAGCCAGAGGACCCAGATACCGCCATGGAAAGTTTTCAGGATGAAAATTTTGTTTTTGAGGAGTTTGCTCGCCAAAATCTGAAAGATGCAGGAGAATATAAGGAAGAGAAGACAGACCAGGAGGCAGCTATGGATGAATGA
>Amiloride-sensitive cation channel 1, neuronal (ACCN1)_giraffe
ATGGACCTCAAGGAGAGCCCCAGCGAGGGGAGCCTGCAGCCCTCTAGCATCCAGATCTTCGCCAACACCTCCACCCTCCACGGCATCCGCCACATCTTCGTCTACGGGCCGCTGACCATCCGGCGTGTGCTCTGGGCCATGGCCTTCGTGGGCTCCCTGGGCCTGCTGCTGGTGGAGAGCTCGGAGAGGGTGTCCTACTACTTCTCTTACCAGCACGTCACCAAGGTGGACGAGGTGGTGGCCCAAAGCCTGGTCTTCCCGGCCGTGACCCTCTGCAATCTCAATGGCTTCCGCTTCTCCAGGCTCACCACCAATGACCTGTACCACGCTGGGGAACTGCTGGCGCTGCTGGACGTCAACCTGCAGATCCCTGACCCGCACCTGGCCGACCCCACGGTGCTGGAGGCCCTGCAGCAGAAGGCCAACTTCAAGCACTACAAACCCAAGCAGTTCAGCATGCTGGAGTTCCTGCACCGCGTGGGCCATGACCTGAAGGATATGATGCTCTACTGCAAGTTCAAGGGCCAGGAGTGTGGCCACCAGGACTTCACCACTGTGTTTACAAAATATGGGAAGTGTTACATGTTTAACTCAGGCGAGGATGGCAAGCCTCTGCTCACCACGGTCAAGGGGGGGACAGGCAACGGGCTGGAGATCATGCTGGACATTCAGCAGGATGAGTACCTGCCCATCTGGGGCGAGACAGAGGAAACGACGTTTGAAGCAGGCGTGAAGGTTCAGATCCACAGTCAGTCTGAGCCACCTTTCATCCAAGAGCTGGGCTTTGGGGTGGCACCAGGGTTCCAGACTTTCGTGGCCACACAGGAGCAGAGGCTCACATACCTGCCCCCGCCGTGGGGCGAGTGCCGGTCCTCCGAGATGGGGCTCGACTTCTTTCCTGTTTACAGCATCACCGCCTGTAGGATCGACTGTGAGACCCGCTACATCGTGGAGAACTGCAACTGTCGCATGGTCCACATGCCAGGGGATGCCCCTTTCTGTACCCCTGAGCAGCACAAGGAGTGTGCAGAGCCTGCCCTAGGTCTGCTGGCAGAAAAGGACAGTAATTACTGTCTCTGCAGGACCCCCTGCAACCTGACCCGCTACAACAAAGAGCTCTCCATGGTGAAGATCCCCAGCAAGACATCAGCCAAGTACCTCGAGAAGAAATTTAACAAATCAGAAAAATATATCTCAGAAAATATCCTCGTTCTGGATATATTTTTTGAAGCTCTCAATTATGAGACCATCGAACAGAAGAAGGCGTATGAAGTCGCTGCCTTACTTGGTGATATTGGTGGTCAGATGGGACTGTTCATTGGTGCTAAGCCCACGGTGGGCAGCATGGTTCCCAGGGCCTGGGCTGGGCTGCAGGGGCCCTGGGACGCATTTTTGCTGAATGAACATCAACAGGNNNNNNNNNNNNNNTGCCAGAGCACTTGTGACACGATGCCAAATCACTCCGAAACCATCAGCCACACTGTGAACGTGCCCCTGCAGACGGCCCTGGGGACCTTGGAGGAGATTGCTTGCTGA
>Amiloride-sensitive cation channel 1, neuronal (ACCN1)_okapi
ATGGACCTCAAGGAGAGCCCCAGCGAGGGGAGCCTGCAGCCCTCTAGCATCCAGATCTTCGCCAACACCTCCACCCTCCACGGCATCCGCCACATCTTCGTCTACGGGCCGCTGACCATCCGGCGTGTGCTCTGGGCCATGGCCTTCGTGGGCTCCCTGGGCCTGCTGCTGGTGGAGAGCTCTGAGAGGGTGTCCTACTACTTCTCTTACCAGCACGTCACCAAGGTGGATGAGGTGGTGGCCCAAAGCCTGGTCTTCCCGGCCGTGACCCTCTGCAATCTCAATGGCTTCCGCTTCTCCAGGCTCACCACCAATGACCTGTACCACGCTGGGGAGCTGCTGGCGCTGCTGGACGTCAACCTGCAGATCCCTGACCCGCACCTGGCTGACCCCACGGTGCTGGAGGCCCTGCAGCAGAAGGCCAACTTCAAGCACTACAAACCCAAGCAGTTCAGCATGCTGGAGTTCCTGCACCGCGTGGGCCACGACCTGAAGGATATGATGCTCTACTGCAAGTTCAAGGGCCAGGAGTGTGGCCACCAGGACTTCACCACTGTGTTTACAAAATATGGGAAGTGTTACATGTTTAACTCAGGCGAGGATGGCAAGCCTCTGCTCACCACGGTCAAGGGGGGGACAGGCAACGGGCTGGAGATCATGCTGGACATTCAGCAGGATGAGTACCTGCCCATCTGGGGCGAGACAGAGGAAACGACGTTTGAAGCAGGCGTGAAGGTTCAGATCCACAGTCAGTCTGAGCCGCCTTTCATCCAAGAGCTGGGCTTTGGGGTGGCACCAGGGTTCCAGACTTTCGTGGCCACACAGGAGCAGAGGCTCACATACCTGCCCCCGCCGTGGGGAGAGTGCCGGTCCTCCGAGATGGGGCTTGACTTCTTTCCTGTTTACAGCATCACCGCCTGTAGGATCGACTGTGAGACCCGCTACATCGTGGAGAACTGCAACTGTCGCATGGTCCACATGCCAGGGGATGCCCCTTTCTGTACCCCTGAGCAGCACAAGGAGTGTGCAGAGCCTGCCCTAGGTCTGCTGGCAGAAAAGGACAGTAATTACTGTCTCTGCAGGACCCCCTGCAACCTGACCCGCTACAACAAAGAGCTCTCCATGGTGAAGATCCCCAGCAAGACATCAGCCAAGTACCTCGAGAAGAAATTTAACAAATCAGAAAAATATATCTCAGAAAATATTCTCGTTCTGGATATATTTTTTGAAGCTCTCAATTATGAGACCATCGAACAGAAGAAGGCGTATGAAGTCGCTGCCTTACTTGGTGATATTGGTGGTCAGATGGGACTGTTCATTGGTGCTAAGCCCACCGTGGGCAGCACGGTTCCCAGGTCCTGGGCTGGGCTGCAGGGGCCCTGGGACACATTTTTGCTGAATGAACATCAACAGGNNNNNNNNNNNNNNCGCCAGAGCACTTGTGACACGATGCCAAACCACTCCGAAACCATCAGCCACACTGTGAACGTGCCCCTGCAGACGGCCCTGGGGACCTTGGAGGAGATTGCTTGCTGA
>Guanylate cyclase activator 1B (retina) (GUCA1B)_giraffe
ATGGGGCAGCAGTTCAGCTGGGAGGAGGNNNNNNNNNNNNNNNNNNNNNNNNNNNNNGACGTGGCCAAGCTGCAGGAGTGGTACAAGAAGTTCCTAGAGGAGTGCCCCAGCGGCACACTCTTCATGCACGAGTTTAAGCGCTTCTTCAAGGTCACGGACAACGAAGAGGCCACCCAATACGTAGAGGGCATGTTCCGAGCCTTCGACAAGAATGGGGACAACACCATTGACTTCCTGGAGTACGTGGCAGCCCTGAACCTTGTGCTGAGGGGCACCCTGGAGCACAAGCTCAAGTGGACCTTCAAGATCTACGACAAGGACCGCAATGGCTGCATCGACCGCCAGGAGCTGCTGGACATCGTGGAGTCCATCTACAAGCTGAAGAAAGCCTGCAGTGTGGAAATGGAGGCCGAGCAGCAAGGCAATCTGCTCACGCCGGAGGAGGTTGTGGACAGGATCTTCCTTCTGGTGGATGAAAATGGAGATGGCCAGCTGTCCCTGAATGAGTTCGTTGAAGGGGCCCGTCGTGACAAGTGGGTGATGAAGATGCTGCAGATGGATCTGAATCCCAGTAGCTGGATCTCTCAGCAGAGGCGGAAAAGTGCCATGTTCTGA
>Guanylate cyclase activator 1B (retina) (GUCA1B)_okapi
ATGGGGCAGCAGTTCAGCTGGGAGGAGGNNNNNNNNNNNNNNNNNNNNNNNNNNNNNGACGTGGCCAAGCTGCAGGAGTGGTACAAGAAGTTCCTAGAGGAGTGCCCCAGCGGCACGCTCTTCATGCACGAGTTTAAGCGCTTCTTCAAGGTCACAGACAACGAGGAGGCCACCCAATATGTAGAGGGCATGTTCCGAGCCTTCGACAAGAATGGGGACAACACCATCGACTTCCTGGAGTATGTGGCAGCCCTGAACCTTGTGCTGAGGGGCACCCTGGAGCACAAGCTCAAGTGGACCTTCAAGATCTACGACAAGGACCGCAATGGCTGCATCGACCGCCAGGAGCTGCTGGACATCGTGGAGTCCATCTACAAGCTGAAGAAAGCCTGCAGTGTGGAAATGGAGGCCGAGCAGCAAGGCAATCTGCTCACGCCCGAGGAGGTTGTGGACAGGATCTTCCTTCTGGTGGATGAAAATGGAGATGGCCAGCTGTCCCTGAATGAGTTCGTTGAAGGGGCCCGTCGTGACAAGTGGGTGATGAAGATGCTGCAGATGGATCTGAATCCCAGTAGCTGGATCTCTCAGCAGAGGCGGAAAAGTGCCATGTTCTGA
>Opsin 4 (OPN4)_giraffe
ATGAACCCTCCTTCAGGGCCAAGAGCCCCTCTGGGCCCGGTGCAGGAATCCAGCTGCCTGGCCACTCCAGCCTCCTCCAGCAGGTGGGACAGCTCCCGGAGCAGCGCCTCCAGCCTGAGCCACCCTCCGTCCATCAGCCCCACGGTAAGCCCGGGGCGAGCTGCTGCCTGGGTCCCCTTCCCCACGGTTGATGTTCCAGACCATGCCCACTACACCCTGGGCACCGTGATCTTGCTGGTGGGACTCACAGGGATGCTGGGAAATCTGACGGTCATCTATACCTTCTGCAGGAGCAGAGGCCTCAGGACGCCTGCCAACATGTTCATTATCAACCTTGCGGTCAGCGACTTCCTCATGTCCTTCACTCAGGCCCCCGTCTTCTTCGCCAGCAGCCTCTATAAGCAGTGGCTCTTTGGAGAAGCAGGCTGTGAATTCTATGCCTTCTGTGGGGCTCTCTTTGGCATCACCTCCATGATTACCCTGACGGCCATCGCCCTGGACCGCTACCTGGTGATCACACGCCCACTGGCCACCGTCGGGATGGTGTCTAAGAGGCGGGCGGCGCTTGTCCTGCTGGGCGTCTGGCTCTATGCCCTGGCCTGGAGTCTGCCGCCCTTCTTTGGCTGGAGTGCCTATGTGCCCGAAGGTCTGCTGACCTCTTGCTCCTGGGACTACGTGAGCTTCACGCCGTCGGTCCGCGCCTACACCATGCTGCTCTTCTGCTTTGTGTTCTTCCTCCCCTTGCTTGTCATCATTTACTGCTACATCTTCATCTTCAAGGCCATCCGAGAGACAGGCCAAGCTCTCCAGACTTTCGGGGCCTGCGAGGGTGGCAGTGAGTGTCCCCGGCAGCGGCAGCGGCTACAGAATGAGTGGAAAATGGCCAAGATCGAGTTGCTGGTCATCCTTCTCTTTGTGCTGTCCTGGGCCCCCTACTCCACTGTCGCCCTGATGGGCTTTGCTGGGTACGCACATATCCTGACGCCCTACATGAACTCGGTGCCAGCTGTCATTGCCAAGGCCTCTGCCATCTACAACCCCATCATTTACGCCATCACCCACCCCAAGTACAGATTGGCCATTGCCCAGCACCTGCCCTGCCTGGGGGTGCTGCTGGGCGTGTCAGGCCAGCGCACTGGCCTGTACACCAGCTACCGCTCCACTCACCGCTCCACGCTGAGCAGCCAGGCCTCGGACCTCAGCTGGATCTCTGGACGGAGGCGCCAGGCATCCCTGGGATCTGAGAGCGAGGTGGGCTGGACGGACACAGAGGCAACAGCTGCTTGGGGGGCTGGACAGCAAGGGAGCGGATGGTCCCCCTGCAGTCAGGGCCTGGAGGAGGTGGAAGCCAAGGCCCTTCCCAGGCCCCAGGGACGGGACTCAGAAGCTCCTGGGAAGGCGATGACAATAGAGATGGCTCTGTCAGACACCCCAGCTATTTATGAGCTGCCTCTGCACCTGGGCTGGGCATTTCAC
>Opsin 4 (OPN4)_okapi
ATGAACCCTCCTTCAGGTCCAAGAGCCCCGCTGGGCCTGGTACAGGAATCCAGCTGCCTGGCCACCCCAGCCTCCTCCAGCAGGTGGGACAGCTCCCGGAGCAGCGCCTCCAGCCTGAGCCACCCTCCGTCCATCAGCCCCACGGTAAGCCCGGGGCGAGCTGCTGCCTGGGTCCCCTTCCCCACGGTTGATGTTCCAGACCATGCCCACTACACCCTGGGCACCGTGATCCTGCTGGTGGGACTCATGGGGATGCTGGGAAATCTGACAGTCATCTATACCTTCTGCAGGAGCAGAGGCCTCAGGACGCCTGCCAACATGTTCATTATCAACCTTGCGGTCAGCGACTTCCTCATGTCCTTCACCCAGGCCCCTGTCTTCTTCGCCAGCAGCCTCTATAAGCAGTGGCTCTTTGGAGAAGCAGGCTGTGAATTCTATGCCTTCTGTGGGGCTCTCTTTGGCATCACCTCCATGATTACCCTGACGGCCATCGCCCTGGACCGCTACCTGGTGATCACACACCCACTGGCCACCGTCGGGATGGTGTCCAAGAGGCGGGCGGCGCTTGTCCTGCTGGGCGTCTGGCTCTATGCCCTGGCCTGGAGTCTGCCGCCCTTCTTTGGCTGGAGTGCCTATGTGCCCGAAGGTCTGCTGACCTCTTGCTCCTGGGACTACGTGAGCTTCACGCCGTCGGTCCGCGCCTACACCATGCTGCTCTTCTGCTTTGTGTTCTTCCTCCCCTTGCTTGTCATCATTTACTGCTACATCTTCATCTTCAAGGCCATCCGAGAGACAGGCCAAGCTCTCCAGACTTTCGGGGCCTGCGAGGGTGGCAATGAGTGTCCCCGGCAGCGGCAGCGGCTACAAAATGAGTGGAAAATGGCCAAGATCGAGTTGCTGGTCATCCTTCTCTTTGTGCTCTCCTGGGCCCCCTACTCCACTGTCGCCCTGATGGGCTTTGCTGGGTACGCACATATCCTGACGCCCTATATGAACTCGGTGCCAGCTGTCATTGCCAAGGCCTCTGCCATCTACAACCCCGTCATTTACGCCATCACCCACCCCAAGTACAGATTGGCCATCGCCCAGCACCTGCCCTGCCTGGGGGTGCTGCTGGGCGTGTCAGGCCAGCGCACTGGCCTGTACACCAGCTACCGCTCCACCCACCGCTCCACGTTGAGCAGCCAGGCCTCGGACCTCAGCTGGATCTCTGGACGGAGGCGCCAGGCATCCCTGGGCTCTGAGAGTGAGGTGGGCTGGACGGACACAGAGGCAACAGCTGCTTGGGGGGCTGGACAGCAAGTGAGCGGATGGTCCCCCTGCAGTCAGGGCCTGGAGGAGGTGGAAGCCAAGGCCCTTCCCAGGCCCCAGGGACGGGACTCAGAAGCTCCTGGGAAGGCGATGACAATAGAGATGGCTCTGTCAGACACCCCAGCTATTTATGAGCTGCCTCTGCACCTGGGCTGGGCATTTCAC
>Retinal pigment epithelium-specific protein 65kDa (RPE65)_giraffe
NNNNNNNNNNNAGTTGAACATCCAGCTGGTGGTTACAAGAAACTATTTGAAACTGTGGAGGAACTATCCTCACCGCTCACAGCCCATGTTACAGGCAGAATCCCCCTCTGGCTGACCGGCAGTCTCCTTCGATGTGGGCCAGGACTCTTTGAAGTTGGATCGGAACCATTTTACCATCTGTTTGATGGGCAAGCCCTCCTGCACAAGTTTGACTTTAAAGAAGGGCACGTCACATACCACAGAAGGTTCATCCGCACTGATGCTTACGTACGGGCAATGACTGAGAAAAGGATCGTCATAACAGAATTTGGCACCTGTGCTTTCCCAGATCCCTGCAAGAATATATTTTCCAGGTTTTTTTCTTATTTTCGAGGAGTGGAGGTTACTGACAATGCCCTTGTTAATATCTACCCAGTGGGGGAAGATTACTATGCCTGCACAGAGACCAACTTCATTACAAAGATTAATCCTGAGACCTTGGAAACAATTAAGCAGGTTGACCTTTGCAACTATGTCTCAGTCAATGGAGCCACTGCTCACCCCCACATTGAAAATGATGGGACTGTTTACAACATTGGTAATTGCTTTGGGAAAAATTTTTCAATTGCCTACAATATTGTAAAGATCCCACCACTACAAGCAGACAAGGAAGATCCAATAAGCAAGTCAGAGATCGTTGTACAATTCCCCTGCAGTGACCGATTCAAGCCATCTTACGTCCATAGTTTTGGTTTGACTCCCAACTATATCGTTTTTGTGGAGACACCAGTCAAAATTAATCTGTTCAAGTTTCTTTCTTCATGGAGTCTTTGGGGAGCCAACTACATGGATTGTTTTGAGTCCAATGAAACCATGGGAGTTTGGCTTCATATTGCTGACAAAAAAAGAAAAAAGTATATCAATAACAAATACAGGACCTCTCCTTTTAACCTCTTTCATCACATCAATACCTATGAAGATCATGAGTTTCTGATTGTGGATCTCTGTTGCTGGAAAGGATTTGAATTTGTTTATAATTATTTATATTTAGCCAATTTACGTGAGAACTGGGAAGAGGTGAAAAAAAATGCCAGAAAGGCTCCTCAGCCTGAAGTTAGGAGATACGTACTTCCTTTGAATATTGACAAGGCTGACACAGGCAAGAATTTAGTCACACTCCCCAACACAACTGCCACTGCAATTCTGTGCAGTGACGAGACCATCTGGCTGGAACCTGAGGTTCTCTTTTCAGGGCCTCGCCAAGCATTTGAGTTTCCTCAAATCAATTACCAGAAGTATGGTGGGAAACCTTACACATATGCATATGGACTTGGCTTGAATCACTTTGTTCCAGACAGGCTCTGTAAGCTGAACGTCAAAACTAAAGAAACCTGGGTATGGCAAGAGCCTGATTCATACCCCTCAGAACCCATCTTTGTTTCTCACCCAGATGCCTTGGAGGAAGATGATGGTGTAGTTCTGAGTGTGGTGGTGAGCCCTGGGGCAGGACAAAAGCCTGCTTATCTTCTGATTCTGAATGCCAAGGACTTGAGTGAAGTTGCCAGGGCTGAAGTGGAGATTAACATCCCTGTCACCTTTCATGGACTGTTCAAAAAATCCTGA
>Retinal pigment epithelium-specific protein 65kDa (RPE65)_okapi
NNNNNNNNNNNAGTTGAACATCCAGCTGGTGGTTACAAGAAACTGTTTGAAACTGTGGAGGAACTATCCTCACCGCTCACAGCCCATGTTACAGGCAGAATCCCCCTCTGGCTGACCGGCAGTCTCCTTCGATGTGGGCCAGGACTCTTTGAAGTTGGGTCGGAACCATTTTACCATCTGTTTGATGGGCAAGCCCTCCTGCACAAGTTTGACTTTAAAGAAGGACACGTCACATACCACAGAAGGTTCATCCGCACTGATGCTTACGTACGGGCAATGACTGAGAAAAGGATCGTCATAACAGAATTTGGCACCTGTGCTTTCCCAGATCCCTGCAAGAATATATTTTCCAGGTTTTTTTCTTACTTTCGAGGAGTAGAGGTTACTGACAATGCCCTTGTTAATATCTACCCAGTGGGGGAAGATTACTATGCCTGCACAGAGACCAACTTCATTACAAAGATTAATCCTGAGACCTTGGAAACAATTAAGCAGGTTGACCTTTGCAACTATGTCTCAGTCAATGGAGCCACTGCTCACCCCCACATTGAAAATGATGGGACTGTTTACAACATTGGTAATTGCTTTGGGAAAAATTTTTCAATTGCCTACAACATTGTAAAGATCCCACCACTACAAGCAGACAAGGAAGATCCAATAAGCAAGTCAGAGATCGTTGTACAATTCCCCTGCAGTGACCGATTCAAGCCATCTTACGTCCATAGTTTTGGTTTGACTCCCAACTATATTGTTTTTGTGGAGACACCAGTCAAAATTAATCTGTTCAAGTTTCTTTCTTCATGGAGTCTTTGGGGAGCCAACTACATGGATTGTTTTGAGTCCAATGAAACCATGGGAGTTTGGCTTCATATTGCTGACAAAAAAAGAAAAAAGTATATCAATAACAAATACAGGACCTCTCCTTTTAACCTCTTTCATCACATCAATACCTATGAAGACCATGAGTTTCTGATTGTGGATCTCTGTTGCTGGAAAGGATTTGAATTTGTTTATAATTATTTATATTTAGCCAATTTACGTGAGAACTGGGAAGAGGTGAAAAAAAATGCCAGAAAGGCTCCTCAGCCTGAAGTTAGGAGATACGTACTTCCTTTGAATATTGACAAGGCTGACACAGGCAAGAATTTAGTCACACTCACCAACACGACTGCCACTGCAATTCTGTGCAGTGACGAGACCATCTGGCTGGAACCTGAGGTTCTCTTTTCAGGGCCTCGCCAAGCATTTGAGTTTCCTCAAATCAATTACCAGAAGTATGGTGGGAAACCTTACACATATGCATATGGACTTGGCTTGAATCACTTTGTTCCAGACAGGCTCTGTAAGCTGAACGTCAAAACTAAAGAAACCTGGGTATGGCAAGAGCCTGATTCATACCCCTCAGAACCCATCTTTGTTTCTCACCCAGATGCCTTGGAGGAAGATGACGGTGTAGTTCTGAGTGTGGTGGTGAGCCCTGGGGCAGGACAGAAGCCTGCTTATCTTCTGATTCTGAATGCCAAGGACTTGAGTGAAGTTGCCAGGGCTGAAGTGGAGATTAACATCCCTGTCACCTTTCATGGACTGTTCAAAAAATCCTGA
>Retinoschisin 1 (RS1)_giraffe
TTTCCACATAATTTATATGGTATTTATACTTTGACTATGTCCTTTTGCTCAGCCACACTGGGATTATCATCTACTGAGGATGAGGGTGAGGATCCCTGGTACCACAAAGCATGCAAGTGCGATTGCCAAGGAGGTGCCAATGCCCTGTGGTCTGCAGGTTCCACCCCCTTGGACTGCATACCAGAATGCCCATACCATAAGCCTCTGGGTTTCGAGTCAGGAGAGGTTACACCAGACCAGATCACCTGCTCCAACGTGGAGCAATACGTGGGCTGGTATTCTTCCTGGACTGCCAACAAGGCCCGGCTCAACAGTCAAGGCTTTGGGTGCGCCTGGCTCTCCAAGTTCCAGGACAGCAGCCAGTGGTTACAGATAGATCTGAAGGAGGTCAAGGTGATTTCGGGGATCCTCACCCAGGGGCGCTGTGACATCGATGAGTGGATGACCAAATACAGTGTGCAGTACAGGACCGATGAGAGCCTGAACTGGATTTACTATAAGGACCAGACCGGAAACAACCGGGTTTTCTATGGAAATTCGGACCGAACCTCCACAGTCCAGAACCTGCTGCGGCCCCCCATCATCTCCCGCTTCATCCGGCTCATCCCGCTAGGCTGGCATGTCCGCATTGCCATCCGGATGGAGCTGCTGGAGTGCGTCAGCAAGTGTACCTGA
>Retinoschisin 1 (RS1)_okapi
TTTCCACATAATTTATATGGTATTTATACTTTGACTATGTCCTTTTGCTCAGCCACACTGGGATTATCATCTACTGAGGATGAGGGTGAGGATCCCTGGTACCACAAAGCATGCAAGTGCGATTGCCAAGGAGGTGCCAATGCCCTGTGGTCTGCAGGTTCCACCCCCTTGGACTGCATACCAGAATGCCCATACCATAAGCCTCTGGGTTTCGAGTCAGGAGAGGTTACACCAGACCAGATCACCTGCTCCAACGTGGAGCAGTACGTGGGCTGGTATTCTTCTTGGACTGCCAACAAGGCCCGGCTCAACAGTCAAGGCTTTGGGTGCGCCTGGCTCTCCAAGTTCCAGGACAGCAGCCAGTGGTTACAGATAGATCTGAAGGAGGTCAAGGTGATTTCGGGGATCCTCACCCAGGGGCGCTGTGACATCGATGAGTGGATGACCAAGTACAGTGTGCAGTACAGGAGCGATGAGAGCCTGAACTGGATTTACTATAAGGACCAGACCGGAAACAACCGGGTTTTCTATGGAAATTCGGACCGAACCTCCACAGTCCAGAACTTGCTGCGGCCCCCCATCATCTCCCGCTTCATCCGGCTCATCCCGCTAGGCTGGCATGTCCGCATTGCCATCCGGATGGAGCTGCTGGAGTGCGTCAGCAAGTGTACCTGA
>Guanine nucleotide binding protein (G protein), beta polypeptide 1 (GNB1)_giraffe
ATGAGTGAACTTGACCAGTTACGGCAGGAGGCCGAACAGCTTAAAAACCAAATTAGAGATGCTCGGAAGGCGTGTGCAGACGCGACTCTCTCTCAGATCACAAACAACATCGACCCCGTGGGAAGAATCCAGATGCGCACCAGGAGGACGCTGAGGGGACACTTGGCCAAGATCTATGCCATGCACTGGGGCACCGACTCCAGGCTTCTAGTCAGTGCCTCGCAGGATGGTAAACTTATTATCTGGGACAGCTACACCACAAACAAGGTCCACGCCATCCCTCTGCGCTCCTCATGGGTTATGACGTGCGCTTATGCCCCTTCTGGGAACTACGTGGCCTGCGGAGGCCTGGATAACATCTGCTCCATTTACAATCTGAAAACTCGTGAAGGGAATGTACGTGTGAGTCGTGAGCTGGCTGGACACACAGGTTACCTGTCCTGCTGCCGTTTTCTGGACGACAATCAGATCGTTACCAGCTCTGGAGACACCACCTGTGCCCTGTGGGACATCGAGACTGGCCAGCAGACGACCACGTTCACTGGACACACCGGGGACGTCATGAGCCTTTCGCTCGCTCCGGACACCAGACTGTTTGTCTCTGGTGCTTGTGACGCTTCAGCCAAACTCTGGGATGTGCGAGAAGGGATGTGCCGGCAAACCTTCACTGGCCACGAGTCTGACATCAACGCCATCTGTTTCTTCCCGAACGGCAACGCATTTGCAACTGGCTCAGATGACGCCACTTGCCGGCTGTTCGACCTCCGCGCAGACCAGGAGCTCATGACCTACTCCCATGACAACATCATCTGTGGGATCACCTCCGTCTCCTTCTCCAAGAGCGGGCGCCTCCTTCTCGCAGGGTACGACGACTTCAACTGCAACGTCTGGGACGCCCTCAAGGCCGACAGGGCAGGGGTCTTGGCCGGGCATGACAACCGCGTGAGCTGCCTGGGGGTAACTGATGACGGGATGGCCGTGGCGACGGGGTCCTGGGACAGCTTCCTCAAAATCTGGAACTAA
>Guanine nucleotide binding protein (G protein), beta polypeptide 1 (GNB1)_okapi
ATGAGTGAACTTGACCAGTTACGGCAGGAGGCCGAACAGCTTAAAAACCAAATTAGAGATGCTCGGAAGGCGTGTGCAGACGCGACTCTCTCTCAGATCACAAACAACATCGACCCCGTGGGAAGAATCCAGATGCGCACCAGGAGGACGCTGAGGGGACACTTGGCCAAGATCTATGCCATGCACTGGGGCACCGACTCCAGGCTTCTAGTCAGTGCCTCGCAGGATGGTAAACTTATTATCTGGGACAGCTACACCACAAACAAGGTCCACGCCATCCCTCTGCGCTCCTCATGGGTTATGACGTGCGCTTATGCCCCTTCTGGGAACTATGTGGCCTGCGGAGGCCTGGATAACATCTGCTCCATTTACAATCTGAAAACTCGTGAAGGGAATGTACGTGTGAGTCGTGAGCTGGCTGGACACACAGGCTACCTGTCCTGCTGCCGTTTTCTGGACGACAATCAGATTGTTACCAGCTCTGGAGACACCACCTGTGCCCTGTGGGACATCGAGACTGGCCAGCAGACGACCACGTTCACTGGACACACCGGGGACGTCATGAGCCTTTCGCTCGCTCCAGACACCAGACTGTTTGTCTCTGGTGCTTGTGACGCTTCAGCCAAACTCTGGGACGTGCGAGAAGGGATGTGCCGGCAAACCTTCACCGGCCACGAGTCTGACATCAACGCCATCTGTTTCTTCCCGAACGGCAACGCATTTGCCACTGGCTCAGATGACGCCACCTGCCGGCTGTTCGACCTCCGCGCAGACCAGGAGCTCATGACCTACTCCCATGACAACATCATCTGCGGGATCACCTCCGTCTCCTTCTCCAAGAGCGGACGCCTCCTTCTCGCAGGGTACGATGACTTCAACTGCAACGTCTGGGATGCCCTCAAGGCCGACAGGGCAGGGGTCTTGGCCGGGCATGACAACCGCGTGAGCTGCCTGGGGGTAACTGATGACGGGATGGCCGTGGCGACGGGGTCCTGGGACAGCTTCCTCAAAATCTGGAACTAA
>Retinitis pigmentosa GTPase regulator interacting protein 1 (RPGRIP1)_giraffe
TATTTACTCTCTCCTGGGACTTTAGGTAAGAATACAAAAACTCAACCACCCTTGAGCAGGATGACTCGGGATGAATTGGAGGACAGTTTGTATCGTCTTCGTGAAGAGCACATGTTGGTGAAGGAGCTTTTTTGGAAGCAACAAGATGAGATCAAAAGGATGAGGACAGCCTTGCTCCGGTTAACCGCAGCAGGCCGGGGCCTGCGGGCCGAGGCGGCCGCGGCAGCGAACTCAGGGAGCCCGCTAGACGGCAGCGGAACGCAGAGTGGGGGCAGCGACCCCTCAAGCACCAGCGTCCCCAGCTGCACGGGCTCCCGCGGCAGTTCCAGCGCGTCGGCCCCTCTGCTGCCCGCCGCACCCAGCCTCGCGTCCAGGCGGGACACAGACAGCTCCACACCGCCGGGGCGCCGGAGGCAGAGAAACCCAAGAGAGTCAAGGGACAGGCTGAGCTACACAGCCCCTGCCACATTCAAGGAACATGTGACAAATGAAAAAGCCAGAAGTGAAGTATCCAGTGAACCCAGCGAACTTGACCATGTTATGACCAGCGATACTATGCAAGTGGAAGAACCACCCAAGTCTCCTGAGAAAATGTGGTCCAAAGATGAAAATTTTGAACAGAGAAACTCTTTGGAGAGTACTCAGAAGGCCACAGAGCTTCGAGCTTCCATTAAAGAGAATATACAGCTGATTCGACTTAAGAAGCTCTTACATGAAAGGAATACCTCTTTGGCAGTGACAAAGGCACAATTAACAGAAGTTCAGGCCGCATATGAAGCTCTGCTCCATAAGAATCAGGGAATCCTGGGCGCAGCCCACAATGCCCTCCTCAGCGAAGTGAATGAGCTCAGGGCAGAGCTCAAGGAGGAGAGCAAGAAGGCTGTGAGCCTGAAGAGCCAAATGGAAGATGTGTCCATCCTGCAGATAACCCTGAAGGAGTTTCAGGAGAGAGTTGAAGATTTGGAAAAAGAACGAAAATTGCTGAATGACAATTATGACAAACTCTTAGAAAACATGCTGGATAGTAGCAGTCAGCCTCAGTGGAGCCATGAGCTTGGAGAACAGCTACAGCAGAAAGTCTCTCAGTTGCAGGATCAACTGGATGTTGAGATGAAGGAGAAGAGAGAAATCTTACTTCAGCTCTCACAAGAGAAAGCTCAAAACAAAGATCTGGAGCTTGAGGTCACCAACTTGCTTCAGAAGCATAAACAGGAAGTAAAGGATCTCCAAAACATAAGGACATTTTCCCATTCTCCTGACAGGCAATCTGCACCAGCCACTCACCCAGCTCTATTTCAAGAGATCCCTCAGATAGAGCCCTGTGAACCAAAAAACCAGGAAGAAAAAAAACTGTCCCAGATGTTAAGTGAGTTGCAAATATCGCATGCAGAGACCATATTGGAACTAGAAAAGACCAGAGACATGCTTATTCTGCAGCGCAAAATCAACGTGTGTTATCAGGAGGAACTGGAAGCAATGATGGCAAAAGCCGATAATGAAAATAAAGATAACGAAGAAAAACTGGAGAGGTTGAATCAACTCCTAGACCTCAAGAACAAGCGTATCAATCAGCTGGAAGAACAGCTTAAAGACGTGGCTTATGGCACCCGACAGTTGCCATTATGTCTGAAACCACTTCCAGCCCATGAAGATGAGGATAAAGTGGACATTTCTCCACGGCATCAGGGTGAGAACCTTTTTGAACTGCACATCCATCAGGCCTTTCTGACCTCTGCTGCCCTGGCTCAGGCTGGAGACACTCAACCTACCACTTTCTGCACCTATTCCTTCTATGACTTTGAAACCCACTGTACCCCACTAGTTGTGGGGCCACAGCCTCTCTATGACTTCACCTCCCAGTATGTGGTGGAGACAGACTCCCTCTTCTCGCACTACCTTCAAGGGGCTTCAGCCCAGCTTGATCTACACCAAGCAATAGCCAGTGAGCACCACACCCTTGCAACTGGATGGATTTGCTTTGACAGGGTTCTAGAGACTGTAGAGAGAGTCCACGGCTCTGCCACACTTACTGGAACTGGTGGAGAAGTCTTTGGGGTGCTAGAGTACTGGATGAGGCTGCGCTTCCCCATAAGATCCAGTCTACAAGCATACAATAAGCGAAAGAAAGTGCAGGCATACTTGGCAGCCAGTGTGCTTGGAGCCTGGGAGACCCAGAAGGATGAGTCCAGACCAGGGACCTGGAAGAATCAGAATGAGCTGCGGGTGGAAATCATCCAATGCTGTGGCCTCCGGAGCCGAACGCTGGGAGCCCAACCCAGTCCTTACGTCATGTATCGCTTCTTTACCTTTTCTGACCATGACACCACCATCATTCCGGCCAGTAACAATCCCTACTTCAGAGACCTGGCTCGATTCCCAGTGCTTGTGACTTCTGACCTGGATCAGTATCTGAGGCGGGAGGCCCTCTCTGTATACGTTTTTGATGACGAAGACTCAGAGCCTGGCTCATACCTTGGCCGAGTCCAAGTGCCCTTGCTTCCTCTTGCACAAAACAAATCCATTCAAGGTGATTTTAACCTCACTGACCCTGTGGGGAAACCCAATGGATCAGTTCAGGTGCAACTGGATTGGGGGTCTTGCTACCTACCCCCGGAGAGTTTCCCAAAGCCAGAAGCTCAGAGTAAGGAGGACACCAGGGATGGTTTAGAGACGTCGATAGAAGAGGAAGAAGCTTCCTTTCCTCCCCAGGACCAGATGGTATCTATTGATATTCCCACTGAAGCTGTCCAGGATCAAGCTAAAAGAAAACCTCCTCAGGTGGGAGAAAGAAAGGAAAGGGAACACCAGGTTGCAGCCTACTCAAGAAGAAAACATGGCAGAAAAACAGGCATCCAAGGAAAGAACAGAATGGAGTATCTTAGTCATAACCTCTTAGATGGAAATGCACTACAGCAGGTGAAGTACATTGAATGGAAATTCTCAGGGCTTAAGATCTCCACAGATCATGTTTTAAAAAGTCAGCAAAAGGAAGAGGAAATGACATCATCCTATTCAGCACAGATACTAAAGGAAACCCCACATCCTGTGAATGATAAAGAATTCTGTGAACAAGCTTCTGAAGTCAGTGATGCACAAACTACAGACAGCGATGAGATAGTAATACCTGTGTCTCAGAAATGTCTTAAGGCAGGTTCAGAGAAGATGTGCATTGAAATCGTCTCCCTGGCCTTCTACCCAGAGGCTGAAGTGATGTGTGATGAGAATGTGGAACAGGTGTACGTGGAATACAGGTTCTACGACCTGCCCTTGTCAGAGACGGAGACTCCAGTATCCCTGAGGAAACCGAGAGCAGGAGAAGAGATCCACTTCCACTTCAGCAAGGTGATAGATCTGGACCCAGTGGAGCAAAAAGAACGGAGGCAGTTTCTGTTCACCATGCTGATTGGACAAGATCCTGAGCAAGGACGTTTCAAGTTTACAGTAGTAAGTGACCCTATTGAGGAGGAAAAGAAAGAATGTCAAGAAGTAGGCTACGCATATCTGGAACTGTGGCCGATCCTGGTGTCAGGAAGAGACATCCTAGAGCAAGATCTAGACATTGTTAGCCCTGAAGATCGGGCTACCCCCATAGGAAAGCTCAAGGTGTCCCTTCAAGCTGCTGCCGCCCTCCATGCCATTTACAAGGAGATGACTAAAGATTTGTTTTCATGA
>Retinitis pigmentosa GTPase regulator interacting protein 1 (RPGRIP1)_okapi
TATTTACCCTCTCCTGGGACTTTAGGTAAGAATACAAAAACTCAACCACCCTTGAGCAAGATGACTCGGGATGAACTGGAGGACAGTTTTTATCGTCTTCGTGAAGAGCATATGTTGGTGAAGGAGCTTTTTTGGAAGCAACAAGATGAGATCAAAAGGATGAGAACAGCCTTGCTCCGGTTAACCGCAGCAGGCCGGGGCCTGCGGGCCGAGGCGGCCGCGGCGGCGAGCTCGGGGAGCCCGCTAGACGGCAGCGGAACGCAGAGTGGCGGCAGCGCCCCCTCAAGCACCAGCGTCCCCCGCTGCATGGGCTCCCGCGGCAGTTCCAGCGCGTCGGCCCCCCTGCTCCCCGCCGCACCCAGCCTCGCGTCCAGGCGGGACACAGACAGCTCCACACCGCCGGGGCGCCGGAGGCAGAGAAACCCAAGAGAGTCAAGGGACAGGCTGAGCTACACAGCCCCTCCTACATTCAAGGAACATGTGACAAATGAAAAAGCCAGAGGTGAAGTATCCAGTGAACCCAGCGAACTTGACCATGTTATGACCAGCGATACTATGCAAGTGGAAGAACCACCCAAGTCTCCTGAGAAAATGTGGTCCAAAGATGAAAATTTTGAACAGAGAAACTCTTTGGAGAGTACTCAGAAGGCCACAGAGCTTCGAGCTTCCATTAAAGAGAATATACAGCTGATTCAACTTAAGAAGCTCTTACATGAAAGGAATACCTCTTTGGCAGTGACAAAGGCACAATTAACAGAAGTTCAGGCCGCGTATGAAACTCTGCTCCATAAGAATCAGGGAATCCTGGGCGCAGCCCACGATGCCCTCCTCAGCCAAGTGAATGAGCTCAGGGCAGAGCTCAAGGAGGAGAGCAAGAAGGCTGTGAGCTTGAAGAGCCAAATGGAAGATGTGTCCATCCTGCAGATAACCCTGAAGGAGTTTCAGGAGAGAGTTGAAGATTTGGAAAAAGAACGAAAATTGCTGAATGACAATTATGACAAACTCTTAGAAAACATGCTGGATAGTAGCAATCAGCCTCAGTGGAGCCATGAGCTTGGAGAACAGCTACAGCAGAAAGTCTCTCAGTTGCAGGATCAACTGGATGTTGAGATGAAGGAGAAGAGAGAAATCTTACTTCAGCTCTCACAAGAGAAAGCTCAAAACAAAGATCTGGAGCTTGAGGTCACCAACTTGCTTCAGAAGCATAAACAGGAAGTAAAGGATCTCCAAAATATAAAGACATTTTCCCAATCTCCTGACAGGCAATCTGCACCAGCCACTCACCCAGCTCTATTTCAAGAGACCACTCAGACAGAGCCCTGTGAACCAAAAAACCAGGAAGAAAAAAAACTGTCCCAGATGTTAAGTGAGTTGCATATATCGCATGCAGAGACCATATTGGAACTAGAAAAGACCAGAGACATGCTTATTCTGCAGCGCAAAATCAACGTGTGTTATCAGGAGGAACTGGAAGCAATGATGGCAAAAGCCGATAATGAAAATAAAGATCACGAAGAAAAACTGGAGAGGTTGAATCAACTCCTAGACCTCAAGAACAAGCGTATCAATCAGCTGGAAGAACAGCTTAAAGACGTGGCTTATGGCACCCGACAGTTGCCATTATGTCTGAAACCACTTCCAGCCCATGAAGATGAGGATAAAGTGGACATTTCTCCACGGCATCAGAGTGAGAACCTTTTTGAATTGCACATCCATCAGGCCTTTCTGACCTCTGCTGCCCTGGCTCAGGCTGGAGACACTCAACCTACCACTTTCTGCACCTATTCCTTCTATGACTTTGAAACCCACTGTACCCCACTAGTTGTGGGGCCACAGCCTCTCTATGACTTCACCTCCCAGTATGTGGTGGAGACAGACTCCCTCTTCTTGCGCTACCTTCAAGGGGCTTCAGCCCAGCTTGATCTACACCAAGCAATAGCCAGTGAGCACCACACCCTTGCAGCTGGATGGATTTGCTTTGACAGGGTTCTAGAGACTGTAGAGAGAGTCCACGGCTCTGCCACACTTACTGGAACTGGTGGAGAAGTCTTTGGGGTGCTAGAGTACTGGATGAGGCTGCGCTTCCCCATAAGATCCAGTCTACAAGCATACAATAAGCGAAAGAAAGCGCAGGCATACTTGGCAGCCAATATGCTTGGAGCCTGGGAGGCCCAGAAGGATGAGTCCAGATCGGGGACCTGGAAGAATCAGAATGAGCTGCGGGTGGAAATCATCCGATGCTGTGGCCTCCGGAGCCGATCGCTGGGAGCCCAACCCAGTCCTTACGTCATGTATCGCTTCTTTACCTTTTCTGACCATGACACCACCATCATTCCGGCCAGTAACAATCCCTACTTCAGAGACCTGGCTCGATTCCCAGTGCTTGTGACTTCTGACCTGGATCAGTATCTGAGGCGGGAGGCCCTCTCTGTGTATGTTTTTGATGACGAAGACTCAGAGCCTGGCTCGTACCTTGGCCAAGTCCAAGTGCCCTTGCTTCCTCTTGCACAAAACAAATCCATTCAAGGTGATTTTAACCTCACTGACCCTGTGGGGAAACCCAATGGATCTGTTCAGGTGCAACTGGATTGGGGGTCTTGCTACCTACCCCCGGAGAGTTTCCCAGAGCCAGAAGCTCAGAGTAAGGAGGACACCAGGGATGGTTTAGAGACGTCGACAGAAGAGGAAGAAGCTTCCTTTCCTCCCCAGGACCAGATGGTATCTATTGATATTCCCACTGAAGCTGTCCTGTATCAAGCTAAAAGAAAACCTCCTCAGGTGGGAGAAAGAAAGAAAAGGGAACACCAGGTTGCAGCCTACTCAAGAAGAAAACATGGCAGAAAAACAGGCATCCAAGGAAAGAACAGAATGGAGTATCTTAGTCATAACCTCTTAGATGGAAATGCACTACAGCAGGTGAAGTACATTGAATGGAAATTCTCAGGGCTTAAGATCTCCACAGATCATGTTTTAAAAAGTCAGCAAAAGGAAGAGGAAATGACATCATCCTATTCAGCACAGATACTAAAGGAAACCCCACATCCTGTGAATGATAAAGAATTCTGTGAACAAGCTTCTGAAGTCAGTGATGCACAAACTACAGACAGCGATGAGATAGTAATACCTGTGTCTCAGAAATGTCCTAAGGCAGGTTCAGAGAAGATGTGCATTGAAATCGTCTCCCTGGCCTTCTACCCAGAGGCTGAGGTGATGTGTGATGAGAACGTGGAACAGGTGTACGTGGAATACAGGTTCTACGACCTGCCCTTGTCGGAGACGGAGACTCCGGTATCCCTGAGGAAACCGAGAGCAGGAGAAGAGATCCACTTCCACTTCAGCAAGGTGATAGATCTGGACCCAGTGGAGCAAAAAGAACGGAGGCAGTTTCTGTTCTCCATGCTGATTGGACAAGATCCTGAGCAAGGACGTTTCAAGTTTACAGTAGTAAGTGATCCTATTGAGGAGGAAAAGAAAGAATGTCAAGAAGTAGGCTACGCATATCTGGAACTGTGGCCGATCCTGGTGTCAGGAAGAGACATCCTAGAGCAAGATCTAGACATTGTTAGCCCTGAAGATCAGGCTACCCCCATAGGAAAGCTCAAGGTGTCCCTTCAAGCTGCTGCCGCCCTCCATGCTATTTACAAGGAGATGACTAAAGATTTGTTTTCATGA
>ADAMTS-like 4 (ADAMTSL4)_giraffe
ATGGAGAAGTGGGCGGGCAGGCCCCCGTTGTGTCTGATGCTGCTTCTGTCCCTTCCTCAGCTCTGCCTGGATCAGGAGGTGTTGTCTGTACACTCTCCTCAGACACCCCCCGAGGAGAACCAGGGCCCTGAAGGGGTCTGGGGTCCTTGGGACCAGTGGGCCTCTTGCTCCCAGCCCTGCGGGGTTGGGGTACAGCGCCGGAGCCGGACATGTCAGCTCCCTACAACTCAACTCCACCAGGGCCTGCCCCTTCCCCCCCGGCCCCCAAGACATCCAGAAGCTCTGCTTCCCCGGGGTCAAGGCACCAGACCGCAGACTTCCCGAGAAACCCTTCCCCTATACAGGCCACCACCTCGAGGAAGAGGTGGCCCGCTTCGAGGTCCTGCTTCTCAGTTAGGGAGAGAGGAGGCTCCGGAGACTCAAGGAGCCAGGAGGTCCCGGGTTCGAGACCCCATCAAACCAGGAATGTTTGGCTATGGGAGGGTGCCCTTTGCTTTGCCGCTCCATCGGAACCGCAGGCATCCCCGAAGACCACCCAGATCTGAACTTTCTCAAACCTCAGATCTTCCATCCCTGACTCCGAGAACAGAGCCATCTTCCGCAAACCACACCCAGAAAACAGAACTGTCTCCTACAGAACCTTCTGCCCACACCCTCCCCCCCCAAGCAGAACCCTCAAGCCCAGAAGCTGCTCAGACAGCAGTGCCCTCTAGAGCCAGGCCTGCCCCCACAGGGCCACACTCCAGAGCCCAGGCCTCTGGCACAGAGCCCTCCTTTCATCCCCCTTCCCCGGGAGAAGGTAGCTCCTTTCACCTGTCCCTTCAGCCAAGAAAGCCAAGTTCCCAGGGTTGGGTCAGTCCCCGGCTGGCAGAGAGACACCCTAATCCTTTCCTTTCTGTGCCTTGGGATCGAGGCCAGCAGAGCCAGGAGCAGTGGAGACCTGGGGGGAATCTCCATGGGTCCCTCACAGAGTCTGCCCCTCCCCACCCAGATGGCTGGCTGCCTCTACTGAGCTCTGGCCCCTACTCCAGCCCTCTCTGGAGCCTCTTTGCTCCCAGTAGCCCTGTCCCAAGATGTTCTGGGGAGAGTGAACAGCTGAGAGCCTGCAGCCAAGCGCCCTGCCCCAATGAGCAGCCAGACCCCCGGGCCCTGCAGTGTGCAGCCTTTGACTCCCAGGAGTTCATGGGCCAACTGTACCAGTGGGAGCCCTTCACGGAAGTTCAGGGTTCCCAGCGCTGTGAGCTGAACTGCCGTCCCCGTGGCTTCCGCTTCTATGTCCGTCACACCCAAAAGGTCCAGGACGGGACCCTGTGTCAGCCTGGATCCCTGGACATCTGTGTGGCTGGACGCTGTCTGAGCCCTGGCTGTGATGGCATCCTCGGCTCTGGCCGGCATCCAGATGGCTGTGGCGTCTGTGGGGGTGATGATTCTACCTGTCGCCTCGTCTCAGGGAACCTCACTGAGCGGGGTGGCCCTCTGGGTTATCAGAAGATCTTGTCCATTCCTGCCGGGGCCTCCCAACTCCAGATCGCCCAGCTCCGGCCCAGCTCCAACTACCTTGCACTTCGAGGTCCTGGAGGCCGGTCCATCATCAATGGAAACTGGGCTGTGGATCCCCCTGGGTCCTACACTGCCGGCGGGACTGTCTTCCGGTACAACCGTCCTCCCCGGGAGGAGGGCGCTGGGGAGAGTCTGTCCGCAGAAGGCCCCACCACCCAGCCCGTGGATGTCTACATGATCTTTCAGGAAGAAAATCCAGGTGTTTTCTATCAGTATGTCATCTCTTCACCTCCCCCAAACCTTGAGAACCCCACCCCAGAGCCCCGTGTTCCTCAGCTCCAGCCTGAGATTTTGAGGGTAGAGCCCCCTCCTGCTTCAGCGCCCCGCCCTGCCCGCACCCCAGGCACCCTCCAGCGGCAGGTGAGGATCCCCCAAATGCCCGCCCCACCCCCTCCCAGGACACCCCTGGGGTCTCCAGCCGGATACTGGAAACGAGTGGGACACTCAGAGTGCTCAGCATCCTGTGGGAAAGGTGTTTGGCGCCCCATCTTCCTCTGCATTTCTCGAGAGTCAGGAGAGGAGCTGGATGAACGCAGCTGTGCCATGGGTGCCAGGCCCCCAGCCTCCCAAGAGCCCTGCCACGGCCCCCCGTGCCCACCATACTGGGAGGCTGGCGAGTGGACGTCCTGCAGCCGTTCGTGTGGCCCTGGCACCCAGCACCGTCAGCTACGCTGCCGGCAGGAGTTTGGGGGCGGCGGCTCCTCAGTGCCCCCGGAGCGCTGCGGGCACCTGCCCCGGCCCAACATCACTCAGTCCTGCCAGCTGCGCCTCTGCGGTCACTGGGAGGTTCGCTCGCCCTGGAGCCAGTGCTCTGTGCGATGCGGCCGCGGCCAGAGGAGCCGGCAGGTCCGCTGTGTCGGCAACAACGGGGATGAAGTGAGTGAGCAGGAGTGCGCCTCAGGGCCCCCGCGGCCCCCCAGCAGAGAGGCCTGTGACATGGGGCCCTGCACCACGGCCTGGTTCCACAGCGACTGGAGCTCCAAGTGCTCAGCGGAGTGTGGGACAGGAATCCAGAGACGTTCTGTGGTCTGCCTTGGGAGTGGGGAGGCCCACAGGACAAGCCAGGAGGAAGCAGGGGCAGGAGCCGGTGAGCAGACCTGTGCACCGGGAAGCCGGCCCCCTGACATGCGTGCCTGCAGCTTGGGGCCCTGTGAGGTGACGTGGTGCTGGTACACCGGGCCCTGGGCGGAGTGCTCCTCAGAATGCGGCTCTGGCACACAGCGTAGAGATGTCATCTGTGTGTCCAAACTAGGGACTGAGTTCAACGTGACTTCTCCTAGCAACTGTTCCCACCTGCCTAGGCCCCCTGCCCTGCAGCCCTGTCAGGGGCAGGACTGCCAGGACCGGTGGTTTTCTACACCCTGGAGTCTGTGTTCTCGCTCCTGCCAGGGTGGCATGCAGACAAGGGAGGTCCAGTGCCTGACCGCCAATCAGACCCTCAGCATCCGATGCCCTCTTCACCTGCGGCCCGCCAGGAAACGATCCTGTAACAGTCAGCCCTGCAGCCAGCGCCCTGATGATCAATGCAAGGACAACTCTCCACACTGTCCCCTGGTGGTGCAGGCCCGGCTCTGCGTCTACCCCTACTACACAGCCACCTGTTGCCGCTCTTGTGCCCATGTCCTGGAGCGGTCTCCCCCAGAGCCTGCCTGA
>ADAMTS-like 4 (ADAMTSL4)_okapi
ATGGAGAAGTGGGCGGGCAGGCCCCCGTTGTGTCTGATGCTGCTTCTGTCCCTTCCTCAGCTCTGCCTGGATCAGGAGGTGTTGTCTGTACACTCTCCTCAGACACCCCCTGAGGAGAGCCAGGGCCCTGAAGGGGTCTGGGGTCCTTGGGACCAGTGGGCCTCTTGCTCCCAGCCCTGCGGGGTTGGGGTACAGCGCCGGAGCCGGACATGTCAGTTCCCTACAACTCAACTCCACCAGGGCCAGCCCCTTCCCCCCCGGCCCCCAAGACATCCAGAAGCTCTGCTTCCCCGGGGTCAAGGCACCAGACCGCAGACTTCCCGAGAAACCCTTCCCCTATATAGGCCACCACCTCGAGGAAGAGGTGGCCCCCTTCGAGGTCCTGCTTCTCAATTAGGGAGAGAGGAGGCTCCGGAGACTCAAGGAGCCAGGAGGTCCCGGGTTCGAGACCCCATCAAACCAGGAATGTTTGGCTATGGGAGGGTGCCCTTTGCTTTGCCGCTCCACCGGAACCGCAGGCATCCCCGAAGACCACCCAGATCTGAACTCTCTCAAACCTCAGATGTTACATCCCTGACTCTGAGAACAGAGCCATCTTCCGCAAACCACACCCAGAAAACAGAACTGTCTCCTACAGAACCTTCTGCCCACACCCTCCCCCCCCAAGCAGAACCCTCAAGCCCCGAAGCTGCTCAGACAGCAGTGCCCTCTAGAGCTAGGCCTGCCCACACAGGGCCACACCCCAGAGCCCAGGCTTCTGGCACAGAGCCCTCCTTTCATCCCCCATCCCCGGGAGAAGGTAGCTCCTTTCACCTGTCCCTTCAGCCAAGAAAGCCAAGTTCCCAGGGTTGGGCCAGTCCCCGGCTGGCGGAGAGACACCCTAATCCTTTCCTTTCTGTGCCTTGGGGCCGAGGCCAGCAGAGCCAGGAGCAGTGGAGACCTGGGGGGAATCTCCATGGGTCCCTCACGGAGTCTGCCCCTCCCCACCCAGATGGCTGGCTGCCTCTACTGAGCTCTGGCCCCTACTCCAGCCCTCTCTGGAGCCTCTTTGCTCCCAGTAGCCCTGTCCCAAGATGTTCTGGGGAGAGTGAACAGCTGAGAGCCTGCAGCCAAGCGCCCTGCCCCCCTGAGCAGCCAGACCCCCGGGCCCTGCAGTGTGCAGCCTTTGACTCCCAGGAGTTCATGGGCCAACTGTACCAGTGGGAGCCCTTCACGGAAGTTCAGGGTTCCCAGCGCTGTGAGCTGAACTGCCGTCCCCGTGGCTTCCGCTTCTACGTCCGTCACACCCAAAAAGTCCAGGACGGGACCCTGTGTCAGCCTGGATCCCTGGACATCTGTGTGGCTGGACGCTGTCTGAGCCCTGGCTGTGATGGCATCCTCGGCTCTGGCCGGCATCCAGATGGCTGTGGCGTCTGTGGGGGTGATGATTCTACCTGTCGCCTCGTCTCAGGGAACCTCACTGAGCGGGGTGGCCCTCTGGGTTATCAGAAGATCTTGTCCATTCCTGCCGGGGCCTCCCAACTCCAGATCGCCCAGCTCCGGCCCAGCTCCAACTACCTTGCACTTCGAGGTCCTGGGGGCCGGTCCATCATCAATGGAAACTGGGCTGTGGATCCCCCTGGGTCCTATACCGCCGGCGGGACTGTCTTCCGGTACAACCGTCCTCCCCGGGAGGAGGGCGCTGGGGAGAGTCTGTCCGCAGAAGGCCCCACCACCCAGCCCGTGGATGTCTACATGATCTTTCAGGAGGAAAATCCAGGTGTTTTCTATCAGTATGTCATCTCTTCACCTCCCCCAAACCTTGAGAACCCCACCCCAGAGCCCCGTGTTCCTCAACTCCAGCCTGAGATTTTGAGGGTAGAGCCCCCTCCTGCTTCAGCGCCCCGCCCTGCCCGCACCCCAGGCACCCTCCAGCGGCAGGTGAGGATCCCCCAAATGCCCGCCCCACCCCCTCCCAGGACACCCCCGGGGTCTCCAGCCGGATACTGGAAACGAGTGGGACACTCAGAGTGCTCAGCATCCTGTGGGAAAGGTGTTTGGCGCCCCATCTTCCTCTGCATTTCTCGAGAGTCAGGAGAGGAGCTGGATGAACGCAGCTGTGCCATGGGTGCCAGGCCCCCAGCCTCCCAAGAGCCCTGCCACGGCCCCCCGTGCCCACCATACTGGGAGGCTGGCGAGTGGACGTCCTGCAGCCGTTCGTGTGGCCCTGGTACCCAGCACCGTCAGCTACGCTGCCGGCAGGAGTTTGGGGGCGGCGGCTCTTCAGTGCCCCCGGAGCGCTGCGGGCACCTGCCCCGGCCCAACATCACTCAGCCCTGCCAGCTGCGTCTCTGCGGCCACTGGGAGGTTCGCTCGCCCTGGAGCCAGTGCTCTGTGCGATGCGGCCGTGGCCAGAGGAGCCGGCAGGTCCGCTGTGTTGGCAACAACGGGGATGAAGTGAGTGAGCAGGAGTGCGCCTCAGGGCCCCCGCGGCCCCCCAGCAGAGAGGCCTGTGACATGGGGCCCTGCACCACGGCCTGGTTCCACAGCGACTGGAGCTCCAAGTGCTCAGCGGAGTGTGGGACGGGAATCCAGAGACGTTCTGTGGTCTGCCTTGGGAGTGGGGAGGCCCATGGGATAACCCAGGAGGAAGCAGGGGCAGGAGTTGGTGAGCAGACCTGTGCACCCGGAAGCCGGCCCCCTGACATGCGTGCCTGCAGCTTGGGGCCCTGTGAGGTGACGTGGTGCTGGTACACCGGGCCCTGGGCGGAGTGCTCCTCAGAGTGCGGCTCTGGCACACAGCGTAGAGATGTCATCTGTGTGTCCAAACTAGGGACTGAGTTCAACGTGACTTCTCCTAGCAACTGTTCCCACCTGCCTAGGCCCCCTGCCCTGCAGCCCTGTCAGGGGCAGGACTGCCAGGATCGGTGGTTTTCTACACCCTGGAGTCCGTGTTCTCGCTCCTGCCAGGGTGGTATGCAGACAAGGGAGGTTCAGTGCCTGACCGCCAATCAGACCCTCAGCATCCGATGCCCTCTTCACCTGCGGCCCGCTAGGAAACGATCTTGTAACAGCCAGCCCTGCAGCCAGCGCCCTGATGATCAATGCAAGGACAACTCTCCACACTGTCCCCTGGTGGTGCAGGCCCGGCTCTGCGTCTATCCCTACTACACAGCCACCTGTTGCCGCTCTTGTGCCCATGTCCTGGAGCGGTCTCCCCCAGAGCCTGCCTGA
>CDP-diacylglycerol synthase (phosphatidate cytidylyltransferase) 2 (CDS2)_giraffe
ATGACGGAGCTGAGGCAGAGGGTGGCCCGCGAGCCGGAAGCTCCGCCCGAGGACAAGGAGTCAGAGTCAGAAGCAAAGGTAGATGGAGAGACTGCATCGGACAGTGAAAGCAGAGTGGAAGCTGTGTCCCTACCGCCCTCTGCAGATGATACCCCGGAGGTCCTCAACAGGGCCCTTTCCAACTTGTCTTCAAGATGGAAGAACTGGTGGGTGAGAGGCATCCTCACTTTGGCGATGATTGCATTTTTCTTCATTATCATTTACTTGGGACCGATGGTTTTAATGATGATTGTGATGTGTGTTCAGATTAAGTGTTTCCATGAGATTATCACTATTGGCTACAATGTTTACCACTCCTATGACCTGCCCTGGTTCAGAACCCTCAGCTGGTACTTTCTGCTGTGTGTAAATTATTTCTTCTATGGCGAAACAGTGACGGATTACTTCTTCACTCTGGTCCAGAGAGAGGAACCTCTGCGGATTCTCAGTAAATACCACCGATTCATTTCCTTTACTCTCTATCTAACAGGATTCTGCATGTTTGTGCTGAGTCTGGTCAAGAAGCATTATCGACTGCAGTTCTACATGTTTGGCTGGACCCATGTAACATTACTGATTGTTGTAACACAGTCACATCTTGTTATCCACAACCTATTTGAAGGAATGATCTGGTTCATTGTCCCCATTTCTTGTGTGATCTGTAATGACATCATGGCCTATATGTTTGGCTTCTTCTTTGGTCGGACCCCACTCATCAAGCTGTCCCCGAAGAAGACCTGGGAAGGCTTCATTGGGGGCTTCTTTGCTACTGTGGTATTTGGCCTTCTGCTGTCCTATGTGATGTCTGGGTACAGATGTTTTGTCTGCCCTGTGGAGTACAACAATGATACCAACAGCTTCACTGTGGACTGTGAGCCCTCGGGACTGTTTCGGCTGCAGGAGTACAACATTCCTGGGGTGATCCAATCGATCATTGGCTGGAAAACAGTCCGGATGTACCCCTTCCAGATTCACAGCATTGCCCTCTCTACTTTTGCCTCGCTCATCGGCCCCTTCGGAGGATTCTTCGCTAGTGGATTCAAACGAGCGTTTAAAATCAAAGACTTTGCCAATACCATTCCTGGCCATGGAGGCATCATGGATCGCTTTGACTGCCAGTATCTGATGGCCACCTTTGTCAATGTGTATATTGCTAGTTTTATCAGGGGCCCAAACCCAAGTAAGCTGGTTCAGCAGTTCCTGACCTTGAGGCCAGATCAGCAGCTCCATATCTTCAACACGCTCAAGTCTCACCTGACCGACAAGGGGATGCTGACAGCTGCCACGGAGGACAAGTAG
>CDP-diacylglycerol synthase (phosphatidate cytidylyltransferase) 2 (CDS2)_okapi
ATGACGGAGCTGAGGCAGAGGGTGGCCCGCGAGCCGGAAGCTCCGCCCGAGGACAAGGAGTCAGAGTCAGAAGCAAAGGTAGATGGAGAGACTGCATCGGACAGTGAAAGCAGAGTGGAAGCTGTGTCCCTACCACCCTCTGCAGATGATACCCCGGAGGTCCTCAACAGGGCCCTTTCCAACTTGTCTTCAAGATGGAAGAACTGGTGGGTGAGAGGCATCCTCACTTTGGCGATGATTGCATTTTTCTTCATTATCATTTACTTGGGACCGATGGTTTTAATGATGATTGTGATGTGTGTTCAGATTAAGTGTTTCCATGAGATTATCACTATTGGCTACAATGTGTACCACTCCTATGACCTGCCCTGGTTCAGAACCCTCAGCTGGTACTTTCTGCTGTGTGTAAATTATTTCTTCTATGGTGAAACAGTGACGGATTACTTCTTCACTCTGGTCCAGAGAGAGGAGCCTCTGCGGATTCTCAGTAAATACCACCGATTCATTTCCTTTACTCTCTATCTAACAGGATTCTGCATGTTTGTGCTGAGTCTGGTCAAGAAGCATTATCGACTGCAATTCTACATGTTTGGCTGGACCCATGTAACATTACTGATTGTTGTAACGCAGTCACATCTTGTTATCCACAACCTATTTGAAGGAATGATCTGGTTCATTGTCCCCATTTCTTGTGTGATCTGTAATGACATCATGGCCTATATGTTTGGCTTCTTCTTTGGTCGGACCCCACTCATCAAGCTGTCCCCGAAGAAGACCTGGGAAGGCTTCATTGGGGGCTTCTTTGCTACTGTGGTCTTTGGCCTTCTGCTGTCCTATGTGATGTCTGGGTACAGATGTTTTGTCTGCCCTGTGGAGTACAACAATGATACCAACAGCTTCACTGTGGACTGTGAGCCCTCGGGCCTGTTTCGGCTGCAGGAGTACAACATTCCTGGGGTGATCCAATCGATCATTGGCTGGAAAACAGTCCGGATGTACCCCTTCCAGATTCACAGCATTGCCCTCTCTACTTTTGCCTCGCTCATCGGCCCCTTCGGAGGGTTCTTCGCTAGTGGATTCAAACGAGCCTTTAAAATCAAAGACTTTGCCAATACCATTCCTGGCCATGGAGGCATCATGGATCGCTTTGACTGCCAGTATCTGATGGCCACCTTTGTCAATGTGTATATTGCTAGTTTTATCAGGGGCCCAAACCCAAGTAAGCTGGTTCAGCAGTTCCTGACCTTGAGGCCAGATCAGCAACTCCATATCTTCAACACGCTCAAGTCTCACCTGACCGACAAGGGGATGCTGACAGCTGCCACAGAGGACAAGTAG
