# Supplementary material for: Evolutionary analysis of vision genes identifies potential drivers of visual differences between giraffe and okapi
Source: PeerJ. 2017 Apr 6;5:e3145. doi: 10.7717/peerj.3145 (PMC5385128; doi:10.7717/peerj.3145)
Supplement: File S3 [file peerj-05-3145-s003.xlsx]

## Sheet: Sheet1
	Selected candidate vision genes, species and orthologous identification of the sequences that were used in evolutionary analysis
Gene	Gene Symbol	Cattle Protein Query Ensembl ID	RefSeq Accession ID	Species Name	Coding Nucelotide Sequence Length
Retinal pigment epithelium-derived rhodopsin homolog	RRH	ENSBTAT00000000997	XM_006162245.1	Tupaia chinensis	1011
			XM_004686475.1	Condylura cristata	1008
			XM_005082830.1	Mesocricetus auratus	993
			XM_005357272.1	Microtus ochrogaster	1014
			XM_006869316.1	Chrysochloris asiatica	1011
			XM_004476169.1	Dasypus novemcinctus	1011
			XM_003467998.1	Cavia porcellus	1011
			XM_007940751.1	Orycteropus afer	1011
			XM_005406281.1	Chinchilla lanigera	1011
			XM_006881091.1	Elephantulus edwardii	1008
			XM_003410397.1	Loxodonta africana	1011
			XM_002815057.2	Pongo abelii	1011
			XM_004594526.1	Ochotona princeps	1008
			XM_006755231.1	Myotis davidii	1011
			XM_008065518.1	Tarsius syrichta	1008
			XM_004411253.1	Odobenus rosmarus	1008
			XM_004426582.1	Ceratotherium simum	1011
			XM_005330094.1	Spermophilus tridecemlineatus	1011
			XM_002717186.1	Oryctolagus cuniculus	1005
			XM_006101369.1	Myotis lucifugus	1011
			XM_005872403.1	Myotis brandtii	1011
			XM_004380256.1	Trichechus manatus	1011
			XM_007098257.1	Panthera tigris	1008
			XM_004040277.1	Gorilla gorilla	1011
			XM_001503520.3	Equus caballus	1011
			XM_008543956.1	Equus przewalskii	1011
			XM_003929459.1	Saimiri boliviensis	1011
			XM_003985084.1	Felis catus	1008
			XM_006727200.1	Leptonychotes weddellii	1008
			NM_006583.2	Homo sapiens	1011
			XM_003830020.2	Pan paniscus	1011
			XM_003269355.2	Nomascus leucogenys	1011
			XM_001138878.3	Pan troglodytes	1011
			XM_003129266.1	Sus scrofa	999
			XM_003899089.2	Papio anubis	1011
			XM_008689511.1	Ursus maritimus	1008
			XM_005555667.1	Macaca fascicularis	1011
			XM_006188932.1	Camelus ferus	1011
			XM_006212047.1	Vicugna pacos	1011
			XM_004330526.1	Tursiops truncatus	1011
			XM_007191029.1	Balaenoptera acutorostrata	1011
			XM_004009620.1	Ovis aries	1011
			XM_005970518.1	Pantholops hodgsonii	1011
			XM_005681311.1	Capra hircus	1011
			XM_005639270.1	Canis lupus	1008
			XM_007999533.1	Chlorocebus sabaeus	1011
			XM_004748079.1	Mustela putorius	1008
			XM_002745490.3	Callithrix jacchus	1011
				Bos taurus	993
				Giraffa camelopardalis	993
				Okapia johnstonii	993
Rhodopsin	RHO	ENSBTAT00000001730	XM_004477246.1	Dasypus novemcinctus	1044
			XM_005333784.1	Spermophilus tridecemlineatus	1044
			XM_004902702.1	Heterocephalus glaber	1044
			XM_003762449.1	Sarcophilus harrisii	1044
			XM_004368355.1	Trichechus manatus	1044
			XM_003926159.2	Saimiri boliviensis	1044
			XM_008982215.1	Callithrix jacchus	1044
			XM_008152292.1	Eptesicus fuscus	1044
			XM_006160664.1	Tupaia chinensis	1044
			XM_006083811.1	Myotis lucifugus	1044
			XM_516740.5	Pan troglodytes	1044
			NM_214221.1	Sus scrofa	1044
			XM_007192608.1	Balaenoptera acutorostrata	1044
			XM_004651581.1	Jaculus jaculus	1044
			XM_004581320.1	Ochotona princeps	1044
			NM_001280858.1	Loxodonta africana	1044
			XM_005365058.1	Microtus ochrogaster	1044
			XM_004692360.1	Condylura cristata	1044
			XM_004645617.1	Octodon degus	1044
			XM_008697847.1	Ursus maritimus	1044
			NM_001280659.1	Tursiops truncatus	1044
			NM_001082349.1	Oryctolagus cuniculus	1044
			XM_008260202.1	Oryctolagus cuniculus	1044
			XM_008574046.1	Galeopterus variegatus	1044
			NM_033441.1	Rattus norvegicus	1044
			XM_003906878.2	Papio anubis	1044
			NM_001283360.1	Macaca fascicularis	1044
			XM_001094250.1	Macaca mulatta	1044
			XM_008047820.1	Tarsius syrichta	1044
			XM_007956743.1	Orycteropus afer	1044
			XM_003796229.1	Otolemur garnettii	1044
			XM_004738577.1	Mustela putorius	1044
			NM_001009242.1	Felis catus	1044
			XM_006917646.1	Pteropus alecto	1044
			XM_002921249.1	Ailuropoda melanoleuca	1044
			XM_004442424.1	Ceratotherium simum	1044
			XM_004395657.1	Odobenus rosmarus	1044
			XM_007075434.1	Panthera tigris	1044
			XM_001366188.2	Monodelphis domestica	1044
			XM_007985378.1	Chlorocebus sabaeus	1044
			NM_145383.1	Mus musculus	1044
			XM_005632035.1	Canis lupus	1044
			NM_001173085.1	Cavia porcellus	1044
			XM_005387085.1	Chinchilla lanigera	1044
			XM_003829435.2	Pan paniscus	1044
			XM_002813145.3	Pongo abelii	1044
			NM_000539.3	Homo sapiens	1044
			XM_004036292.1	Gorilla gorilla	1044
			XM_006740235.1	Leptonychotes weddellii	1044
				Bos taurus	1044
				Giraffa camelopardalis	1044
				Okapia johnstonii	1044
Retinol dehydrogenase 11 (all-trans/9-cis/11-cis)	RDH11	ENSBTAT00000002535	XM_005961538.1	Pantholops hodgsonii	957
			XM_005686002.1	Capra hircus	957
			XM_005656347.1	Sus scrofa	1038
				Okapia johnstonii	954
				Giraffa camelopardalis	954
				Bos taurus	957
Guanine nucleotide binding protein (G protein), gamma transducing activity polypeptide 1	GNGT1	ENSBTAT00000003465	XM_005678931.1	Capra hircus	222
			XM_001098610.2	Macaca mulatta	222
			XM_005678932.1	Capra hircus	222
			XM_001492791.3	Equus caballus	222
			XM_004007723.1	Ovis aries	222
			XM_005678933.1	Capra hircus	222
			XM_005954515.1	Pantholops hodgsonii	222
			XM_008686248.1	Ursus maritimus	222
			XM_006929185.1	Felis catus	222
			XM_007076699.1	Panthera tigris	222
			XM_004582303.1	Ochotona princeps	222
			XM_006207632.1	Vicugna pacos	222
			XM_008261722.1	Oryctolagus cuniculus	222
			XM_008068851.1	Tarsius syrichta	222
			XM_008686246.1	Ursus maritimus	222
			XM_003496954.1	Cricetulus griseus	222
			XM_004877779.1	Heterocephalus glaber	222
			XM_004431353.1	Ceratotherium simum	222
			XM_009453629.1	Pan troglodytes	222
			XM_004265592.1	Orcinus orca	222
			XM_007450639.1	Lipotes vexillifer	222
			XM_004602184.1	Sorex araneus	222
			XM_005628346.1	Canis lupus	222
			XM_004702660.1	Echinops telfairi	222
			XM_004767865.1	Mustela putorius	222
			XM_006732933.1	Leptonychotes weddellii	222
			XM_005628346.1	Canis lupus	222
			NM_001003225.1	Canis lupus	222
			XM_008544767.1	Equus przewalskii	222
			XM_009453630.1	Pan troglodytes	222
			XM_004877778.1	Heterocephalus glaber	222
				Bos taurus	222
				Giraffa camelopardalis	222
				Okapia johnstonii	222
Crystallin, alpha A	CRYAA	ENSBTAT00000004073	NM_001012458.1	Ovis aries	519
			XM_005675651.1	Capra hircus	519
			XM_003991362.2	Felis catus	519
			XM_007172673.1	Balaenoptera acutorostrata	519
			XM_007127892.1	Physeter catodon	519
			NM_001164011.1	Equus caballus	519
			XM_005956793.1	Pantholops hodgsonii	519
			XM_006175234.1	Camelus ferus	519
			XM_004631777.1	Octodon degus	519
			XM_006916717.1	Pteropus alecto	519
			XM_008070975.1	Tarsius syrichta	519
			XM_004429641.1	Ceratotherium simum	519
			XM_004594089.1	Ochotona princeps	519
			XM_004654508.1	Jaculus jaculus	519
			XM_004313279.1	Tursiops truncatus	519
			XM_003504447.1	Cricetulus griseus	519
			XM_004264601.1	Orcinus orca	519
			XM_005070688.1	Mesocricetus auratus	519
			NM_001082406.2	Oryctolagus cuniculus	519
			NM_001080898.1	Canis lupus	519
			XM_005323450.1	Spermophilus tridecemlineatus	519
			XM_003798075.1	Otolemur garnettii	519
			XM_007451132.1	Lipotes vexillifer	519
			XM_005000991.1	Cavia porcellus	519
			XM_006990961.1	Peromyscus maniculatus	519
			XM_004762247.1	Mustela putorius	519
			XM_004885701.1	Heterocephalus glaber	519
			XM_005375792.1	Chinchilla lanigera	519
			XM_003419031.1	Loxodonta africana	519
			XM_004406582.1	Odobenus rosmarus	519
			XM_005360293.1	Microtus ochrogaster	519
			XM_006169434.1	Tupaia chinensis	519
			NM_012534.4	Rattus norvegicus	519
			NM_001278570.1	Mus musculus	519
				Bos taurus	519
				Giraffa camelopardalis	519
ADAMTS-like 4	ADAMTSL4			Okapia johnstonii	519
		ENSBTAT00000004686	XM_004285154.1	Orcinus orca	3210
			XM_007463515.1	Lipotes vexillifer	3210
			XM_008514920.1	Equus przewalskii	3210
			XM_004404212.1	Odobenus rosmarus	3210
			XM_004435963.1	Ceratotherium simum	3210
			XM_005867370.1	Myotis brandtii	3210
			XM_004821241.1	Mustela putorius	3210
			XM_540302.4	Canis lupus	3210
			XM_006095212.1	Myotis lucifugus	3210
			XM_006919743.1	Pteropus alecto	3210
				Bos taurus	3210
				Giraffa camelopardalis	3210
				Okapia johnstonii	3210
Phosducin	PDC	ENSBTAT00000005468	XM_007523794.1	Erinaceus europaeus	735
			XM_006772941.1	Myotis davidii	735
			XM_004468448.1	Dasypus novemcinctus	735
			XM_005868504.1	Myotis brandtii	735
			NM_001043340.1	Felis catus	735
			XM_007096238.1	Panthera tigris	735
			XM_008696962.1	Ursus maritimus	735
			XM_005963387.1	Pantholops hodgsonii	735
			XM_004013879.1	Ovis aries	735
			XM_005690988.1	Capra hircus	735
			XM_006198779.1	Vicugna pacos	735
			XM_006185536.1	Camelus ferus	735
			XM_003130382.2	Sus scrofa	735
			XM_007166976.1	Balaenoptera acutorostrata	735
			XM_006730919.1	Leptonychotes weddellii	735
			XM_006907730.1	Pteropus alecto	735
			NM_001003076.1	Canis lupus	735
			XM_007117744.1	Physeter catodon	735
			XM_004405733.1	Odobenus rosmarus	735
			XM_005609743.1	Equus caballus	735
			XM_002717697.2	Oryctolagus cuniculus	735
			XM_006089864.1	Myotis lucifugus	735
			XM_008268741.1	Oryctolagus cuniculus	735
			XM_004275237.1	Orcinus orca	735
			XM_008145964.1	Eptesicus fuscus	735
			XM_007451149.1	Lipotes vexillifer	735
			XM_003474868.1	Cavia porcellus	735
			XM_003767517.1	Sarcophilus harrisii	735
			XM_003767516.1	Sarcophilus harrisii	735
				Bos taurus	735
				Giraffa camelopardalis	735
				Okapia johnstonii	735
Cyclic nucleotide gated channel alpha 4	CNGA4	ENSBTAT00000006887	XM_004418345.1	Ceratotherium simum	1680
			XM_008711002.1	Ursus maritimus	1686
			XM_008064640.1	Tarsius syrichta	1689
			XM_008972446.1	Pan paniscus	1647
			XM_009186740.1	Papio anubis	1665
			XM_008009038.1	Chlorocebus sabaeus	1665
			XM_006718145.1	Homo sapiens	1641
			XM_006770053.1	Myotis davidii	1668
			XM_003765322.1	Sarcophilus harrisii	1671
			XM_006094580.1	Myotis lucifugus	1614
			XM_001380202.3	Monodelphis domestica	1677
			XM_005656606.1	Sus scrofa	1632
				Bos taurus	1602
				Giraffa camelopardalis	1620
				Okapia johnstonii	1623
peripherin 2 (retinal degeneration, slow)	PRPH2	ENSBTAT00000007836	XM_004897018.1	Heterocephalus glaber	1038
			XM_001088507.2	Macaca mulatta	1038
			XM_004590372.1	Ochotona princeps	1038
			XM_004673487.1	Condylura cristata	1038
			XM_003473858.2	Cavia porcellus	1038
			XM_008158899.1	Eptesicus fuscus	1038
			XM_004624140.1	Octodon degus	1038
			XM_007537369.1	Erinaceus europaeus	1038
			XM_004379459.1	Trichechus manatus	1038
			XM_005359722.1	Microtus ochrogaster	1038
			XM_008062569.1	Tarsius syrichta	1038
			XM_007936242.1	Orycteropus afer	1038
			XM_004649499.1	Jaculus jaculus	1038
			XM_003789195.1	Otolemur garnettii	1038
			NM_001042568.1	Felis catus	1038
			XM_003403911.2	Loxodonta africana	1038
			XM_003506050.2	Cricetulus griseus	1041
			XM_007085187.1	Panthera tigris	1038
			XM_006926548.1	Pteropus alecto	1038
			XM_006997874.1	Peromyscus maniculatus	1038
			XM_006190652.1	Camelus ferus	1038
			XM_004424145.1	Ceratotherium simum	1038
			XM_008573181.1	Galeopterus variegatus	1038
			XM_006201999.1	Vicugna pacos	1038
			XM_004408076.1	Odobenus rosmarus	1038
			XM_007458220.1	Lipotes vexillifer	1038
			XM_004323645.1	Tursiops truncatus	1038
			XM_004323646.1	Tursiops truncatus	1038
			XM_007197856.1	Balaenoptera acutorostrata	1038
			XM_004323645.1	Tursiops truncatus	1038
			XM_004323646.1	Tursiops truncatus	1038
			XM_007120319.1	Physeter catodon	1038
			XM_004267598.1	Orcinus orca	1038
			XM_004018823.1	Ovis aries	1038
			XM_005696314.1	Capra hircus	1038
			XM_005969661.1	Pantholops hodgsonii	1038
			NM_001166487.1	Bos taurus	1038
			XM_006736706.1	Leptonychotes weddellii	1038
			XM_001501413.3	Equus caballus	1038
			XM_008691903.1	Ursus maritimus	1038
			NM_001003289.1	Canis lupus	1038
			NM_008938.1	Mus musculus	1038
			XM_003897601.2	Papio anubis	1038
			XM_006148562.1	Tupaia chinensis	1038
			XM_010369674.1	Rhinopithecus roxellana	1038
			XM_005552982.1	Macaca fascicularis	1038
				Bos taurus	1038
				Giraffa camelopardalis	1038
				Okapia johnstonii	1038
CDP-diacylglycerol synthase (phosphatidate cytidylyltransferase) 2	CDS2	ENSBTAT00000007970	XM_008590678.1	Galeopterus variegatus	1335
			XM_007191710.1	Balaenoptera acutorostrata	1335
			XM_005634816.1	Canis lupus	1335
			XM_004398207.1	Odobenus rosmarus	1335
			XM_004687189.1	Condylura cristata	1335
			XM_004014341.1	Ovis aries	1335
			XM_005974315.1	Pantholops hodgsonii	1335
			XM_007114706.1	Physeter catodon	1335
			XM_004276445.1	Orcinus orca	1335
			NM_001166673.1	Sus scrofa	1335
			XM_007452863.1	Lipotes vexillifer	1335
			XM_004383045.1	Trichechus manatus	1335
			XM_005320497.1	Spermophilus tridecemlineatus	1335
			XM_003933223.2	Saimiri boliviensis	1335
			NM_001280219.1	Pan troglodytes	1335
			XM_004593342.1	Ochotona princeps	1335
			XM_008256281.1	Oryctolagus cuniculus	1335
			XM_008062796.1	Tarsius syrichta	1335
			XM_006894228.1	Elephantulus edwardii	1335
			XM_004634279.1	Octodon degus	1335
			XM_004433777.1	Ceratotherium simum	1335
			XM_003476404.2	Cavia porcellus	1335
			XM_005568403.1	Macaca fascicularis	1335
			XM_003905040.1	Papio anubis	1335
			XM_003821346.1	Pan paniscus	1335
			XM_008018929.1	Chlorocebus sabaeus	1335
			XM_004061774.1	Gorilla gorilla	1335
			NM_003818.3	Homo sapiens	1335
				Bos taurus	1335
				Giraffa camelopardalis	1335
				Okapia johnstonii	1335
Aryl hydrocarbon receptor interacting protein-like 1	AIPL1	ENSBTAT00000010954	XM_004716150.1	Echinops telfairi	906
			XM_004460736.1	Dasypus novemcinctus	906
			XM_006863294.1	Chrysochloris asiatica	906
			XM_006750284.1	Leptonychotes weddellii	906
			XM_004398602.1	Odobenus rosmarus	906
			XM_546565.3	Canis lupus	906
			XM_004665711.1	Jaculus jaculus	906
			XM_004604949.1	Sorex araneus	906
			XM_004760485.1	Mustela putorius	906
			XM_008156739.1	Eptesicus fuscus	906
			XM_006756302.1	Myotis davidii	906
			XM_004760483.1	Mustela putorius	906
			NM_001032932.1	Macaca mulatta	906
			XM_003912191.2	Papio anubis	906
			XM_002748311.2	Callithrix jacchus	906
			XM_007937509.1	Orycteropus afer	906
			XM_008010039.1	Chlorocebus sabaeus	906
			NM_001279229.1	Pan paniscus	906
			XM_008962394.1	Pan paniscus	906
			XM_004376109.1	Trichechus manatus	906
			XM_004267009.1	Orcinus orca	906
			XM_004310440.1	Tursiops truncatus	906
			XM_003416716.2	Loxodonta africana	906
			XM_007177389.1	Balaenoptera acutorostrata	906
			XM_003131892.2	Sus scrofa	906
			XM_005975690.1	Pantholops hodgsonii	906
			XM_004012585.1	Ovis aries	906
			XM_005694178.1	Capra hircus	906
			XM_004804178.1	Mustela putorius	906
			NM_014336.4	Homo sapiens	906
			XM_002826916.2	Pongo abelii	906
			XM_001167495.4	Pan troglodytes	906
			XM_004091527.1	Nomascus leucogenys	906
			XM_005582660.1	Macaca fascicularis	906
			XM_002718845.2	Oryctolagus cuniculus	906
				Bos taurus	906
				Giraffa camelopardalis	906
				Okapia johnstonii	906
Purkinje cell protein 2	PCP2	ENSBTAT00000011725	XM_005682401.1	Capra hircus	378
			XM_005959016.1	Pantholops hodgsonii	378
			XM_007169065.1	Balaenoptera acutorostrata	378
				Bos taurus	378
				Giraffa camelopardalis	378
				Okapia johnstonii	378
Transthyretin	TTR	ENSBTAT00000014585	XM_006187159.1	Camelus ferus	438
			XM_006205079.1	Vicugna pacos	438
			XM_006835041.1	Chrysochloris asiatica	438
			XM_007520925.1	Erinaceus europaeus	438
			XM_008828839.1	Nannospalax galili	438
			NM_001009800.1	Ovis aries	438
			XM_005697012.1	Capra hircus	438
			XM_005960517.1	Pantholops hodgsonii	438
			NM_012681.2	Rattus norvegicus	438
			XM_003510154.1	Cricetulus griseus	438
			NM_013697.5	Mus musculus	438
			XM_007130545.1	Physeter catodon	438
			NM_214212.1	Sus scrofa	438
			XM_005065349.1	Mesocricetus auratus	438
			NM_001283593.1	Macaca fascicularis	438
			XM_004273720.1	Orcinus orca	438
			XM_007455157.1	Lipotes vexillifer	438
			XM_004422421.1	Ceratotherium simum	438
			XM_004087732.1	Nomascus leucogenys	438
			XM_003914273.2	Papio anubis	438
			NM_001009137.1	Pan troglodytes	438
			XM_001495182.2	Equus caballus	438
			XM_005355805.1	Microtus ochrogaster	438
			XM_004059302.1	Gorilla gorilla	438
			XM_008535976.1	Equus przewalskii	438
			NM_000371.3	Homo sapiens	438
			XM_004702930.1	Echinops telfairi	438
			XM_008073386.1	Tarsius syrichta	438
			XM_008690947.1	Ursus maritimus	438
			XM_006740619.1	Leptonychotes weddellii	438
			XM_537290.4	Canis lupus	438
			XM_004742879.1	Mustela putorius	438
			XM_002713486.2	Oryctolagus cuniculus	438
			XM_004579591.1	Ochotona princeps	438
			XM_004623553.1	Octodon degus	438
			NM_001280678.1	Sorex araneus	438
			XM_004479015.1	Dasypus novemcinctus	438
			XM_004683811.1	Condylura cristata	438
				Bos taurus	441
				Giraffa camelopardalis	438
				Okapia johnstonii	438
Guanylate cyclase activator 1A	GUCA1A	ENSBTAT00000017036	XM_005696309.1	Capra hircus	615
			XM_005969656.1	Pantholops hodgsonii	615
			XM_004018818.1	Ovis aries	615
			XM_007197867.1	Balaenoptera acutorostrata	615
				Bos taurus	615
				Giraffa camelopardalis	615
				Okapia johnstonii	615
Retinol dehydrogenase 12 (all-trans/9-cis/11-cis)	RDH12	ENSBTAT00000017058	XM_001500048.2	Equus caballus	948
			XM_003797375.1	Otolemur garnettii	948
			XM_003408725.2	Loxodonta africana	948
			XM_005072736.1	Mesocricetus auratus	948
			XM_004698668.1	Echinops telfairi	948
			XM_008852165.1	Nannospalax galili	948
			XM_007636766.1	Cricetulus griseus	948
			XM_006884755.1	Elephantulus edwardii	948
			XM_004584455.1	Ochotona princeps	948
			XM_004681758.1	Condylura cristata	948
			XM_004397588.1	Odobenus rosmarus	948
			XM_007942309.1	Orycteropus afer	948
			XM_002925097.1	Ailuropoda melanoleuca	948
			XM_004612336.1	Sorex araneus	948
			XM_004624769.1	Octodon degus	948
			XM_004370971.1	Trichechus manatus	948
			XM_004649276.1	Jaculus jaculus	948
			XM_005322820.1	Spermophilus tridecemlineatus	948
			XM_006186442.1	Camelus ferus	948
			XM_006206943.1	Vicugna pacos	948
			XM_004426271.1	Ceratotherium simum	948
			XM_004010741.1	Ovis aries	948
			XM_005961535.1	Pantholops hodgsonii	948
			XM_005686006.1	Capra hircus	948
			XM_004325588.1	Tursiops truncatus	948
			XM_007449004.1	Lipotes vexillifer	948
			XM_004262152.1	Orcinus orca	948
			XM_007121379.1	Physeter catodon	948
			XM_007184343.1	Balaenoptera acutorostrata	948
			XM_006158768.1	Tupaia chinensis	948
			NM_001243402.1	Sus scrofa	948
			XM_003472366.2	Cavia porcellus	948
			XM_008977798.1	Pan paniscus	948
			XM_004055333.1	Gorilla gorilla	948
			XM_002824867.3	Pongo abelii	948
			XM_008700510.1	Ursus maritimus	948
			XM_009427991.1	Pan troglodytes	948
			NM_152443.2	Homo sapiens	948
			XM_003263600.2	Nomascus leucogenys	948
			XM_002719510.2	Oryctolagus cuniculus	948
			XM_007095157.1	Panthera tigris	948
			XM_003987754.2	Felis catus	948
			XM_004477312.1	Dasypus novemcinctus	948
			XM_010335190.1	Saimiri boliviensis	948
			XM_008060066.1	Tarsius syrichta	948
			XM_003498263.2	Cricetulus griseus	948
			NM_001194401.1	Macaca mulatta	948
			XM_009211798.1	Papio anubis	948
			XM_009006217.1	Callithrix jacchus	948
			XM_007987081.1	Chlorocebus sabaeus	948
			XM_009211796.1	Papio anubis	948
			XM_007987082.1	Chlorocebus sabaeus	948
			NM_001108037.1	Rattus norvegicus	948
X-arrestin			NM_030017.3	Mus musculus	948
				Bos taurus	954
				Giraffa camelopardalis	954
				Okapia johnstonii	954
	ARR3	ENSBTAT00000017088	NM_133205.3	Mus musculus	1173
			XM_005401617.1	Chinchilla lanigera	1173
			XM_006737474.1	Leptonychotes weddellii	1176
			XM_003943072.2	Saimiri boliviensis	1173
			XM_004396621.1	Odobenus rosmarus	1176
			XM_002762962.2	Callithrix jacchus	1173
			NM_004312.2	Homo sapiens	1173
			XM_003917836.2	Papio anubis	1173
			XM_005593861.1	Macaca fascicularis	1173
			XM_004064327.1	Gorilla gorilla	1173
			XM_003820164.2	Pan paniscus	1173
			XM_002834693.2	Pongo abelii	1173
			XM_003272677.2	Nomascus leucogenys	1173
			XM_003801764.1	Otolemur garnettii	1179
			XM_004777189.1	Mustela putorius	1179
			XM_006908522.1	Pteropus alecto	1179
			XM_549059.4	Canis lupus	1173
			XM_008580338.1	Galeopterus variegatus	1179
			XM_008712267.1	Ursus maritimus	1179
			XM_007097584.1	Panthera tigris	1179
			XM_004275781.1	Orcinus orca	1179
			XM_004439878.1	Ceratotherium simum	1176
			XM_001490137.4	Equus caballus	1179
			XM_007121913.1	Physeter catodon	1176
			XM_007470130.1	Lipotes vexillifer	1179
			XM_007184970.1	Balaenoptera acutorostrata	1179
			XM_006193909.1	Camelus ferus	1179
			XM_006217685.1	Vicugna pacos	1179
			XM_004329587.1	Tursiops truncatus	1179
			XM_004022155.1	Ovis aries	1179
			XM_005700704.1	Capra hircus	1179
			XM_005954818.1	Pantholops hodgsonii	1179
				Bos taurus	1176
				Giraffa camelopardalis	1173
				Okapia johnstonii	1176
Guanine nucleotide binding protein (G protein), alpha transducing activity polypeptide 2	GNAT2	ENSBTAT00000017305	XM_003769745.1	Sarcophilus harrisii	1062
			XM_007169458.1	Balaenoptera acutorostrata	1062
			XM_004689689.1	Condylura cristata	1062
			XM_006899328.1	Elephantulus edwardii	1062
			XM_003784060.1	Otolemur garnettii	1062
			XM_005338092.1	Spermophilus tridecemlineatus	1062
			XM_005367878.1	Microtus ochrogaster	1062
			XM_001372488.2	Monodelphis domestica	1062
			XM_007529340.1	Erinaceus europaeus	1062
			XM_005076630.1	Mesocricetus auratus	1062
			XM_003479206.2	Cavia porcellus	1062
			XM_004636920.1	Octodon degus	1062
			XM_006501008.1	Mus musculus	1062
			XM_002810487.3	Pongo abelii	1062
			XM_006762975.1	Myotis davidii	1062
			XM_008061110.1	Tarsius syrichta	1062
			XM_010343997.1	Saimiri boliviensis	1062
			XM_004659031.1	Jaculus jaculus	1062
			XM_004026275.1	Gorilla gorilla	1062
			XM_006979482.1	Peromyscus maniculatus	1062
			XM_007949668.1	Orycteropus afer	1062
			NM_005272.3	Homo sapiens	1062
			XM_006149535.1	Tupaia chinensis	1062
			XM_524787.5	Pan troglodytes	1062
			XM_004388023.1	Trichechus manatus	1062
			XM_007977681.1	Chlorocebus sabaeus	1062
			XM_001091580.2	Macaca mulatta	1062
			XM_003510960.2	Cricetulus griseus	1062
			XM_007631315.1	Cricetulus griseus	1062
			XM_003892338.2	Papio anubis	1062
			XM_007977680.1	Chlorocebus sabaeus	1062
			XM_005542460.1	Macaca fascicularis	1062
			XM_004620059.1	Sorex araneus	1062
			XM_003267912.2	Nomascus leucogenys	1062
			XM_007449312.1	Lipotes vexillifer	1062
			XM_005860053.1	Myotis brandtii	1062
			XM_003409548.2	Loxodonta africana	1062
			XM_006092580.1	Myotis lucifugus	1062
			XM_006919607.1	Pteropus alecto	1062
			XM_008566594.1	Galeopterus variegatus	1062
			XM_004581964.1	Ochotona princeps	1062
			XM_002919208.1	Ailuropoda melanoleuca	1062
			XM_002919209.1	Ailuropoda melanoleuca	1062
			XM_006742811.1	Leptonychotes weddellii	1062
			XM_006197415.1	Vicugna pacos	1062
			XM_008704022.1	Ursus maritimus	1062
			XM_004407178.1	Odobenus rosmarus	1062
			XM_007449311.1	Lipotes vexillifer	1062
			XM_006179956.1	Camelus ferus	1062
			XM_004420721.1	Ceratotherium simum	1062
			XM_004263143.1	Orcinus orca	1062
			XM_004320102.1	Tursiops truncatus	1062
			XM_005677947.1	Capra hircus	1062
			XM_005973578.1	Pantholops hodgsonii	1062
			XM_004002288.1	Ovis aries	1062
			XM_547240.3	Canis lupus	1062
				Bos taurus	1062
				Giraffa camelopardalis	1062
				Okapia johnstonii	1062
Phospholipase C, beta 4	PLCB4	ENSBTAT00000017447	XM_004014146.1	Ovis aries	3582
			XM_005956022.1	Pantholops hodgsonii	3582
			XM_007452036.1	Lipotes vexillifer	3582
			XM_006207377.1	Vicugna pacos	3582
			XM_004276460.1	Orcinus orca	3582
			XM_007109071.1	Physeter catodon	3582
			XM_006921597.1	Pteropus alecto	3582
			XM_006187067.1	Camelus ferus	3582
			XM_004792140.1	Mustela putorius	3582
			XM_004751544.1	Mustela putorius	3582
			XM_007539576.1	Erinaceus europaeus	3582
			XM_004687176.1	Condylura cristata	3582
			XM_004610929.1	Sorex araneus	3582
			XM_009233298.1	Pongo abelii	3582
			XM_004433761.1	Ceratotherium simum	3582
			XM_006150920.1	Tupaia chinensis	3582
			XM_004061801.1	Gorilla gorilla	3582
			XM_010355280.1	Rhinopithecus roxellana	3582
			XM_005568363.1	Macaca fascicularis	3582
			XM_006723570.1	Homo sapiens	3582
			XM_008018332.1	Chlorocebus sabaeus	3582
			XM_010343767.1	Saimiri boliviensis	3582
			XM_004089541.1	Nomascus leucogenys	3582
			XM_003411528.2	Loxodonta africana	3582
			XM_009436779.1	Pan troglodytes	3582
			XM_007626770.1	Cricetulus griseus	3582
			XM_008762249.1	Rattus norvegicus	3582
			XM_006983964.1	Peromyscus maniculatus	3582
			XM_004634290.1	Octodon degus	3582
			XM_005380864.1	Chinchilla lanigera	3582
			XM_004634291.1	Octodon degus	3582
			XM_004661513.1	Jaculus jaculus	3582
			XM_004840813.1	Heterocephalus glaber	3582
			XM_006498940.1	Mus musculus	3582
			XM_004470678.1	Dasypus novemcinctus	3582
			XM_007476700.1	Monodelphis domestica	3582
rotein phosphatase, EF-hand calcium binding domain 2	PPEF2			Bos taurus	3414
				Giraffa camelopardalis	3414
				Okapia johnstonii	3414
		ENSBTAT00000020539	XM_004009921.1	Ovis aries	1899
			XM_005681777.1	Capra hircus	1893
			XM_004766343.1	Mustela putorius	1863
				Bos taurus	1905
				Giraffa camelopardalis	1926
				Okapia johnstonii	1905
Retinal G protein coupled receptor	RGR	ENSBTAT00000020822	XM_004583348.1	Ochotona princeps	873
			XM_005340085.1	Spermophilus tridecemlineatus	873
			XM_003504562.1	Cricetulus griseus	873
			XM_004416238.1	Odobenus rosmarus	873
			XM_008067019.1	Tarsius syrichta	873
			XM_006742967.1	Leptonychotes weddellii	873
			XM_007533920.1	Erinaceus europaeus	873
			XM_002915389.1	Ailuropoda melanoleuca	873
			XM_001495788.2	Equus caballus	873
			XM_007093130.1	Panthera tigris	873
			XM_003994126.2	Felis catus	873
			XM_006915459.1	Pteropus alecto	873
			XM_004432483.1	Ceratotherium simum	873
			XM_004320073.1	Tursiops truncatus	873
			XM_006213095.1	Vicugna pacos	873
			XM_007447606.1	Lipotes vexillifer	873
			XM_007104038.1	Physeter catodon	873
			XM_001927841.3	Sus scrofa	873
			XM_004273014.1	Orcinus orca	873
			XM_007174576.1	Balaenoptera acutorostrata	873
			XM_004021531.1	Ovis aries	873
			XM_005972722.1	Pantholops hodgsonii	873
			XM_007962740.1	Chlorocebus sabaeus	873
			XM_001154882.3	Pan troglodytes	873
			NM_001012720.1	Homo sapiens	873
			XM_003942563.2	Saimiri boliviensis	873
			XM_003903680.2	Papio anubis	873
			XM_002820742.2	Pongo abelii	873
			XM_001086190.2	Macaca mulatta	873
			XM_003274469.2	Nomascus leucogenys	873
			XM_004765769.1	Mustela putorius	873
			NM_001270913.1	Callithrix jacchus	873
			XM_004049701.1	Gorilla gorilla	873
			XM_005077615.1	Mesocricetus auratus	873
			XM_005348668.1	Microtus ochrogaster	873
			XM_002720984.2	Oryctolagus cuniculus	873
			XM_546190.4	Canis lupus	873
			XM_004658006.1	Jaculus jaculus	873
			NM_001107299.1	Rattus norvegicus	873
			XM_004891582.1	Heterocephalus glaber	873
			NM_021340.4	Mus musculus	873
				Bos taurus	873
				Giraffa camelopardalis	873
				Okapia johnstonii	873
Opsin 1 (cone pigments), short-wave-sensitive	OPN1SW	ENSBTAT00000021912	NM_001172758.1	Cavia porcellus	1047
			NM_001283204.1	Macaca fascicularis	1047
			XM_001091869.2	Macaca mulatta	1047
			XM_003921010.2	Saimiri boliviensis	1047
			XM_004707803.1	Echinops telfairi	1047
			XM_005402383.1	Chinchilla lanigera	1047
			XM_005319430.1	Spermophilus tridecemlineatus	1047
			XM_008585390.1	Galeopterus variegatus	1047
			XM_005868920.1	Myotis brandtii	1047
			XM_008154038.1	Eptesicus fuscus	1047
			XM_006088379.1	Myotis lucifugus	1047
			XM_006771393.1	Myotis davidii	1047
			XM_007078061.1	Panthera tigris	1047
			XM_006910537.1	Pteropus alecto	1047
			XM_006202271.1	Vicugna pacos	1047
			XM_006184725.1	Camelus ferus	1047
			XM_005981411.1	Pantholops hodgsonii	1047
			XM_005679445.1	Capra hircus	1047
			XM_004008047.1	Ovis aries	1047
			XM_003983019.2	Felis catus	1047
			XM_010378740.1	Rhinopithecus roxellana	1047
			XM_003896561.2	Papio anubis	1047
			XM_007982851.1	Chlorocebus sabaeus	1047
				Bos taurus	1047
				Giraffa camelopardalis	1047
				Okapia johnstonii	1047
Cytochrome P450, family 27, subfamily B, polypeptide 1	CYP27B1	ENSBTAT00000022485	XM_004650038.1	Jaculus jaculus	1524
			XM_005079782.1	Mesocricetus auratus	1524
			XM_005397416.1	Chinchilla lanigera	1524
			XM_007950058.1	Orycteropus afer	1524
			XM_003252754.2	Nomascus leucogenys	1524
			XM_002823441.2	Pongo abelii	1524
			XM_509175.4	Pan troglodytes	1524
			NM_000785.3	Homo sapiens	1524
			XM_003405167.2	Loxodonta africana	1524
			XM_004053457.1	Gorilla gorilla	1524
			XM_538254.4	Canis lupus	1524
			XM_006093537.1	Myotis lucifugus	1524
			XM_006757306.1	Myotis davidii	1524
			XM_006897561.1	Elephantulus edwardii	1524
			XM_003790591.1	Otolemur garnettii	1524
			XM_003926500.2	Saimiri boliviensis	1524
			XM_006908970.1	Pteropus alecto	1524
			XM_008148725.1	Eptesicus fuscus	1524
			XM_008570152.1	Galeopterus variegatus	1524
			XM_003906687.2	Papio anubis	1524
			XM_002752691.2	Callithrix jacchus	1524
			XM_005879052.1	Myotis brandtii	1524
			NM_001194713.1	Macaca mulatta	1524
			XM_010388921.1	Rhinopithecus roxellana	1524
			XM_008003841.1	Chlorocebus sabaeus	1524
			NM_001163957.1	Equus caballus	1524
			XM_004379852.1	Trichechus manatus	1524
			XM_002916024.1	Ailuropoda melanoleuca	1524
			XM_004401756.1	Odobenus rosmarus	1524
			XM_004773274.1	Mustela putorius	1524
			XM_006740042.1	Leptonychotes weddellii	1524
			XM_003988966.2	Felis catus	1524
			XM_006217976.1	Vicugna pacos	1524
			XM_007074994.1	Panthera tigris	1524
			XM_007115981.1	Physeter catodon	1524
			XM_004276569.1	Orcinus orca	1524
			XM_004317838.1	Tursiops truncatus	1524
			XM_007179696.1	Balaenoptera acutorostrata	1524
			XM_004006518.1	Ovis aries	1524
			XM_005680264.1	Capra hircus	1524
			XM_005970548.1	Pantholops hodgsonii	1524
				Bos taurus	1524
				Giraffa camelopardalis	1524
				Okapia johnstonii	1524
Guanine nucleotide binding protein (G protein), alpha transducing activity polypeptide 1	GNAT1	ENSBTAT00000023990	XM_005326945.1	Spermophilus tridecemlineatus	1050
			XM_003762257.1	Sarcophilus harrisii	1050
			XM_001368162.2	Monodelphis domestica	1050
			XM_004834083.1	Heterocephalus glaber	1050
			XM_004615229.1	Sorex araneus	1050
			XM_007951985.1	Orycteropus afer	1050
			XM_004451840.1	Dasypus novemcinctus	1050
			XM_003936644.2	Saimiri boliviensis	1050
			XM_007527274.1	Erinaceus europaeus	1050
			XM_007466225.1	Lipotes vexillifer	1050
			XM_008529797.1	Equus przewalskii	1068
			XM_004399269.1	Odobenus rosmarus	1050
			XM_004399268.1	Odobenus rosmarus	1050
			NM_000172.3	Homo sapiens	1050
			XM_004034175.1	Gorilla gorilla	1050
			XM_001103202.2	Macaca mulatta	1050
			XM_006737343.1	Leptonychotes weddellii	1050
			XM_003894397.2	Papio anubis	1050
			XM_005347862.1	Microtus ochrogaster	1050
			XM_004715175.1	Echinops telfairi	1050
			XM_004399268.1	Odobenus rosmarus	1050
			XM_003776242.2	Pongo abelii	1050
			XM_003894398.2	Papio anubis	1050
			XM_010369356.1	Rhinopithecus roxellana	1050
			XM_004368555.1	Trichechus manatus	1050
			NM_001173084.1	Cavia porcellus	1050
			XM_006196329.1	Vicugna pacos	1050
			XM_006174100.1	Camelus ferus	1050
			XM_005074899.1	Mesocricetus auratus	1050
			XM_003410098.2	Loxodonta africana	1050
			NM_001108780.2	Rattus norvegicus	1050
			XM_004625122.1	Octodon degus	1050
			XM_006978346.1	Peromyscus maniculatus	1050
			XM_004664267.1	Jaculus jaculus	1050
			NM_001003068.2	Canis lupus	1050
			XM_007466224.1	Lipotes vexillifer	1050
			XM_004419729.1	Ceratotherium simum	1050
			XM_004314221.1	Tursiops truncatus	1050
			XM_007123236.1	Physeter catodon	1050
			XM_006892881.1	Elephantulus edwardii	1050
			XM_004581487.1	Ochotona princeps	1050
			XM_003800608.1	Otolemur garnettii	1050
			NM_008140.2	Mus musculus	1050
			XM_004018444.1	Ovis aries	1050
			XM_005969293.1	Pantholops hodgsonii	1050
			XM_005410247.1	Chinchilla lanigera	1050
			XM_005695935.1	Capra hircus	1050
			XM_005969292.1	Pantholops hodgsonii	1050
			XM_001496481.3	Equus caballus	1050
			XM_004267826.1	Orcinus orca	1050
			XM_007123235.1	Physeter catodon	1050
			XM_008981676.1	Callithrix jacchus	1050
			XM_001167971.4	Pan troglodytes	1050
				Bos taurus	1050
				Giraffa camelopardalis	1050
				Okapia johnstonii	1050
Solute carrier family 4, sodium bicarbonate cotransporter, member 7	SLC4A7	ENSBTAT00000024265	XM_003781756.1	Otolemur garnettii	1284
			XM_006187186.1	Camelus ferus	1287
			XM_005317288.1	Spermophilus tridecemlineatus	1287
			XM_005076404.1	Mesocricetus auratus	1287
			XM_006200592.1	Vicugna pacos	1281
			XM_007456717.1	Lipotes vexillifer	1287
			XM_003895194.1	Papio anubis	1284
			XM_008009317.1	Chlorocebus sabaeus	1284
			XM_005545592.1	Macaca fascicularis	1284
			XM_001165664.2	Pan troglodytes	1284
			XM_008009315.1	Chlorocebus sabaeus	1284
			XM_007936300.1	Orycteropus afer	1281
			XM_001165683.2	Pan troglodytes	1284
			NM_001258379.1	Homo sapiens	1284
			XM_008153719.1	Eptesicus fuscus	1287
			XM_010346552.1	Saimiri boliviensis	1284
				Bos taurus	1287
				Giraffa camelopardalis	1275
				Okapia johnstonii	1275
Phosphodiesterase 6D, cGMP-specific, rod, delta	PDE6D	ENSBTAT00000025947	XM_006866741.1	Chrysochloris asiatica	450
			XM_004576735.1	Ochotona princeps	450
			XM_004637309.1	Octodon degus	450
			XM_004662241.1	Jaculus jaculus	450
			XM_007520294.1	Erinaceus europaeus	450
			XM_005395388.1	Chinchilla lanigera	450
			XM_006183284.1	Camelus ferus	450
			XM_004447060.1	Dasypus novemcinctus	450
			XM_002712452.2	Oryctolagus cuniculus	450
			XM_005361759.1	Microtus ochrogaster	450
			XM_008072501.1	Tarsius syrichta	450
			XM_003514014.2	Cricetulus griseus	450
			XM_003365136.2	Equus caballus	450
			XM_005326437.1	Spermophilus tridecemlineatus	450
			XM_002812984.2	Pongo abelii	450
			XM_004447059.1	Dasypus novemcinctus	450
			XM_004396041.1	Odobenus rosmarus	450
			XM_004674200.1	Condylura cristata	450
			XM_006984202.1	Peromyscus maniculatus	450
			XM_005574606.1	Macaca fascicularis	450
			XM_010354575.1	Rhinopithecus roxellana	450
			XM_007626070.1	Cricetulus griseus	450
			XM_003821871.2	Pan paniscus	450
			XM_003930607.2	Saimiri boliviensis	450
			NM_001194606.1	Macaca mulatta	450
			NM_001003156.1	Canis lupus	450
			NM_002601.3	Homo sapiens	450
			XM_006734251.1	Leptonychotes weddellii	450
			XM_005978626.1	Pantholops hodgsonii	450
			XM_008585173.1	Galeopterus variegatus	450
			XM_005082251.1	Mesocricetus auratus	450
			XM_006893479.1	Elephantulus edwardii	450
			XM_007184716.1	Balaenoptera acutorostrata	450
			XM_007125018.1	Physeter catodon	450
			XM_004427674.1	Ceratotherium simum	450
			XM_003991252.2	Felis catus	450
			XM_006207895.1	Vicugna pacos	450
			XM_007462747.1	Lipotes vexillifer	450
			XM_004005001.1	Ovis aries	450
			NM_008801.2	Mus musculus	450
			XM_004262597.1	Orcinus orca	450
			XM_004310531.1	Tursiops truncatus	450
			XM_004812257.1	Mustela putorius	450
			XM_004773461.1	Mustela putorius	450
			XM_004868054.1	Heterocephalus glaber	450
			XM_003483755.2	Sus scrofa	450
			XM_003474597.2	Cavia porcellus	450
			XM_007941963.1	Orycteropus afer	450
			XM_006906638.1	Pteropus alecto	450
			XM_004389498.1	Trichechus manatus	450
			NM_001108806.1	Rattus norvegicus	450
			XM_001144711.3	Pan troglodytes	450
			XM_007966629.1	Chlorocebus sabaeus	450
			XM_004033351.1	Gorilla gorilla	450
			XM_006082635.1	Myotis lucifugus	450
			XM_003784863.1	Otolemur garnettii	450
			XM_008138390.1	Eptesicus fuscus	450
			XM_003908080.2	Papio anubis	450
				Bos taurus	450
				Giraffa camelopardalis	450
				Okapia johnstonii	450
Opsin 1 (cone pigments), long-wave-sensitive	OPN1LW	ENSBTAT00000027054	NM_001280862.1	Loxodonta africana	1017
			NM_001168797.1	Papio anubis	1017
			NM_020061.5	Homo sapiens	1017
			XM_001144896.3	Pan troglodytes	1017
			XM_006166677.1	Tupaia chinensis	1017
			XM_008071543.1	Tarsius syrichta	1017
			XM_003802556.1	Otolemur garnettii	1017
			XM_006915297.1	Pteropus alecto	1017
			NM_001009871.1	Felis catus	1017
			XM_004409188.1	Odobenus rosmarus	1017
			XM_007456663.1	Lipotes vexillifer	1017
			XM_004780711.1	Mustela putorius	1017
			XM_006218499.1	Vicugna pacos	1017
			XM_004286442.1	Orcinus orca	1017
			XM_004443325.1	Ceratotherium simum	1017
			NM_001197072.1	Canis lupus	1017
			NM_001081845.1	Equus caballus	1017
			XM_005701738.1	Capra hircus	1017
			XM_005957735.1	Pantholops hodgsonii	1017
			XM_004022260.1	Ovis aries	1017
				Bos taurus	1017
				Giraffa camelopardalis	1017
				Okapia johnstonii	1017
Cyclic nucleotide gated channel alpha 2	CNGA2	ENSBTAT00000027618	XM_005700487.1	Capra hircus	1989
			XM_004022276.1	Ovis aries	1989
			XM_005972031.1	Pantholops hodgsonii	1989
			XM_007955626.1	Orycteropus afer	1992
			XM_006216202.1	Vicugna pacos	1992
			XM_001505078.4	Equus caballus	1992
			XM_005674161.1	Sus scrofa	1989
			XM_010600772.1	Loxodonta africana	1992
			XM_008275014.1	Oryctolagus cuniculus	1992
			XM_008990044.1	Callithrix jacchus	1992
			XM_006924157.1	Pteropus alecto	1992
			XM_006771001.1	Myotis davidii	1992
			XM_006874772.1	Chrysochloris asiatica	1992
			XM_006171188.1	Tupaia chinensis	1992
			XM_004065022.1	Gorilla gorilla	1992
			XM_005594840.1	Macaca fascicularis	1992
			XM_005641957.1	Canis lupus	1992
			XM_004715607.1	Echinops telfairi	1992
			XM_003943410.2	Saimiri boliviensis	1992
			XM_004390043.1	Trichechus manatus	1992
			XM_529195.4	Pan troglodytes	1992
			NM_005140.1	Homo sapiens	1992
			XM_003918416.2	Papio anubis	1992
			XM_005881959.1	Myotis brandtii	1989
			XM_006087714.1	Myotis lucifugus	1989
			XM_007178964.1	Balaenoptera acutorostrata	1992
			XM_004685868.1	Condylura cristata	1992
			XM_003271846.2	Nomascus leucogenys	1992
			XM_004598541.1	Ochotona princeps	1992
			XM_004668916.1	Jaculus jaculus	1992
			XM_006991863.1	Peromyscus maniculatus	1989
			XM_008053883.1	Tarsius syrichta	1992
			XM_007993002.1	Chlorocebus sabaeus	1992
			XM_004606523.1	Sorex araneus	1989
			XM_007993001.1	Chlorocebus sabaeus	1992
			XM_005406445.1	Chinchilla lanigera	1989
			XM_005369174.1	Microtus ochrogaster	1989
				Bos taurus	1989
				Giraffa camelopardalis	1989
				Okapia johnstonii	1989
S-antigen (arrestin)	SAG	ENSBTAT00000028633	XM_006906619.1	Pteropus alecto	1221
			XM_006760444.1	Myotis davidii	1212
			XM_004327709.1	Tursiops truncatus	1218
			XM_004262571.1	Orcinus orca	1218
			XM_007445731.1	Lipotes vexillifer	1221
			XM_007103199.1	Physeter catodon	1221
			XM_008138418.1	Eptesicus fuscus	1212
			XM_004427700.1	Ceratotherium simum	1212
			XM_008527825.1	Equus przewalskii	1212
			XM_004001777.1	Ovis aries	1212
			XM_005678742.1	Capra hircus	1212
			XM_005962253.1	Pantholops hodgsonii	1212
				Bos taurus	1212
				Giraffa camelopardalis	1212
				Okapia johnstonii	1212
Amiloride-sensitive cation channel 1	ACCN1	ENSBTAT00000035327	NM_001195635.1	Equus caballus	1536
			XM_006990057.1	Peromyscus maniculatus	1536
			XM_007076018.1	Panthera tigris	1536
			XM_004385412.1	Trichechus manatus	1536
			XM_005327776.1	Spermophilus tridecemlineatus	1536
			XM_003996555.2	Felis catus	1536
			XM_004593870.1	Ochotona princeps	1536
			XM_006185835.1	Camelus ferus	1536
			NM_001271252.1	Macaca mulatta	1536
			XM_003495789.2	Cricetulus griseus	1536
			XM_008695389.1	Ursus maritimus	1536
			XM_004747088.1	Mustela putorius	1536
			XM_005693219.1	Capra hircus	1536
			XM_004664575.1	Jaculus jaculus	1536
			XM_004012472.1	Ovis aries	1536
			XM_004267189.1	Orcinus orca	1536
			XM_002719224.2	Oryctolagus cuniculus	1536
			XM_005877621.1	Myotis brandtii	1536
			XM_006764034.1	Myotis davidii	1536
			XM_004608572.1	Sorex araneus	1536
				Bos taurus	1533
				Giraffa camelopardalis	1533
				Okapia johnstonii	1533
Guanylate cyclase activator 1B	GUCA1B	ENSBTAT00000036072	XM_005969657.1	Pantholops hodgsonii	603
			XM_004018819.1	Ovis aries	603
			XM_005696310.1	Capra hircus	603
			XM_003789190.1	Otolemur garnettii	603
			XM_003986139.2	Felis catus	603
			XM_007085192.1	Panthera tigris	603
			XM_001501305.1	Equus caballus	603
			XM_006926556.1	Pteropus alecto	603
			XM_003403914.1	Loxodonta africana	603
			XM_004424149.1	Ceratotherium simum	603
			XM_008568909.1	Galeopterus variegatus	603
			XM_008158904.1	Eptesicus fuscus	603
			XM_006105247.1	Myotis lucifugus	603
			XM_008062575.1	Tarsius syrichta	603
			XM_006989023.1	Peromyscus maniculatus	603
			XM_003506044.1	Cricetulus griseus	603
			XM_005359715.1	Microtus ochrogaster	603
			XM_006148568.1	Tupaia chinensis	609
			XM_004379455.1	Trichechus manatus	603
			XM_006776338.1	Myotis davidii	603
			XM_007936249.1	Orycteropus afer	603
			XM_007120308.1	Physeter catodon	603
			XM_005318691.1	Spermophilus tridecemlineatus	603
			XM_005072378.1	Mesocricetus auratus	603
			XM_007458215.1	Lipotes vexillifer	603
			XM_005665993.1	Sus scrofa	612
			XM_008533066.1	Equus przewalskii	603
			XM_006729190.1	Leptonychotes weddellii	603
			XM_538922.4	Canis lupus	603
			XM_004739909.1	Mustela putorius	603
			XM_004326490.1	Tursiops truncatus	603
			XM_004408070.1	Odobenus rosmarus	603
			XM_004267603.1	Orcinus orca	603
			XM_005885790.1	Myotis brandtii	603
			NM_001108198.1	Rattus norvegicus	603
			NM_146079.1	Mus musculus	603
				Bos taurus	612
				Giraffa camelopardalis	612
				Okapia johnstonii	612
Opsin 4	OPN4	ENSBTAT00000040059	XM_008269901.1	Oryctolagus cuniculus	1401
			XM_004681054.1	Condylura cristata	1404
			XM_004641250.1	Octodon degus	1419
			XM_008149131.1	Eptesicus fuscus	1419
			XM_006165495.1	Tupaia chinensis	1416
			XM_005871127.1	Myotis brandtii	1410
			XM_006100103.1	Myotis lucifugus	1410
			XM_003418564.1	Loxodonta africana	1413
			XM_005602742.1	Equus caballus	1413
			XM_004410203.1	Odobenus rosmarus	1419
				Bos taurus	1401
				Giraffa camelopardalis	1401
				Okapia johnstonii	1401
Retinal pigment epithelium-specific protein 65kDa	RPE65	ENSBTAT00000043702	XM_004002070.1	Ovis aries	1599
			XM_005678276.1	Capra hircus	1599
			XM_005978384.1	Pantholops hodgsonii	1599
			XM_006191021.1	Camelus ferus	1599
			XM_006205347.1	Vicugna pacos	1599
			XM_007182907.1	Balaenoptera acutorostrata	1599
			XM_003127931.3	Sus scrofa	1599
			XM_004280749.1	Orcinus orca	1599
			XM_004588764.1	Ochotona princeps	1599
			XM_003990180.2	Felis catus	1599
			XM_008690732.1	Ursus maritimus	1599
			XM_007460114.1	Lipotes vexillifer	1599
			XM_004415169.1	Odobenus rosmarus	1599
			XM_003260179.1	Nomascus leucogenys	1599
			XM_004025957.1	Gorilla gorilla	1599
			XM_001095946.2	Macaca mulatta	1599
			XM_007978338.1	Chlorocebus sabaeus	1599
			XM_002715929.2	Oryctolagus cuniculus	1599
			NM_001287607.1	Macaca fascicularis	1599
			XM_003892042.2	Papio anubis	1599
			NM_000329.2	Homo sapiens	1599
			XM_004431484.1	Ceratotherium simum	1599
			XM_006167148.1	Tupaia chinensis	1599
			XM_003807877.2	Pan paniscus	1599
			XM_002810712.2	Pongo abelii	1599
			XM_003921428.2	Saimiri boliviensis	1599
			XM_010379781.1	Rhinopithecus roxellana	1599
			XM_008586629.1	Galeopterus variegatus	1599
			XM_008048441.1	Tarsius syrichta	1599
			XM_009210614.1	Papio anubis	1590
			XM_003411238.2	Loxodonta africana	1599
			NM_001003176.1	Canis lupus	1599
			XM_007116544.1	Physeter catodon	1590
			XM_005332357.1	Spermophilus tridecemlineatus	1599
			XM_002750946.3	Callithrix jacchus	1590
			XM_006879787.1	Elephantulus edwardii	1599
			XM_004483698.1	Dasypus novemcinctus	1599
			XM_004369044.1	Trichechus manatus	1599
			XM_006770093.1	Myotis davidii	1599
			XM_006919310.1	Pteropus alecto	1599
			XM_004671381.1	Jaculus jaculus	1599
			XM_008139423.1	Eptesicus fuscus	1599
			XM_007525692.1	Erinaceus europaeus	1587
			XM_003784228.1	Otolemur garnettii	1599
			XM_004679108.1	Condylura cristata	1599
			XM_006862419.1	Chrysochloris asiatica	1599
			XM_005086971.1	Mesocricetus auratus	1599
			XM_005357442.1	Microtus ochrogaster	1599
			NM_053562.3	Rattus norvegicus	1596
			XM_004899378.1	Heterocephalus glaber	1599
			XM_004841579.1	Heterocephalus glaber	1599
			NM_029987.2	Mus musculus	1599
			XM_004633990.1	Octodon degus	1599
			XM_003767264.1	Sarcophilus harrisii	1596
				Bos taurus	1587
				Giraffa camelopardalis	1587
				Okapia johnstonii	1587
Retinoschisin 1	RS1	ENSBTAT00000044074	XM_007120901.1	Physeter catodon	672
			XM_007173565.1	Balaenoptera acutorostrata	672
			XM_006217712.1	Vicugna pacos	672
			XM_006911680.1	Pteropus alecto	672
			NM_001109823.1	Oryctolagus cuniculus	666
			XM_005074228.1	Mesocricetus auratus	672
			XM_005358788.1	Microtus ochrogaster	672
			NM_001104643.1	Rattus norvegicus	672
			XM_006973230.1	Peromyscus maniculatus	672
			XM_006835682.1	Chrysochloris asiatica	672
			XM_548882.3	Canis lupus	672
			XM_008989034.1	Callithrix jacchus	672
			XM_007640256.1	Cricetulus griseus	654
			XM_005960158.1	Pantholops hodgsonii	621
			XM_004022545.1	Ovis aries	624
			XM_006190095.1	Camelus ferus	651
			XM_004269692.1	Orcinus orca	621
			XM_007467405.1	Lipotes vexillifer	621
			XM_006943619.1	Felis catus	621
			XM_004435223.1	Ceratotherium simum	621
			XM_001491183.3	Equus caballus	648
			XM_003791930.1	Otolemur garnettii	636
			XM_006088552.1	Myotis lucifugus	651
			XM_007539149.1	Erinaceus europaeus	621
			XM_005870936.1	Myotis brandtii	651
			XM_010363516.1	Rhinopithecus roxellana	621
			XM_006157972.1	Tupaia chinensis	621
			XM_007958382.1	Orycteropus afer	615
			XM_008154581.1	Eptesicus fuscus	618
			XM_004597483.1	Ochotona princeps	648
			XM_003416027.2	Loxodonta africana	624
			XM_004382868.1	Trichechus manatus	624
				Bos taurus	636
				Giraffa camelopardalis	663
				Okapia johnstonii	663
Guanine nucleotide binding protein (G protein), beta polypeptide 1	GNB1	ENSBTAT00000045065	XM_004599537.1	Ochotona princeps	1020
			XM_004705216.1	Echinops telfairi	1020
			XM_008151710.1	Eptesicus fuscus	1020
			XM_006885826.1	Elephantulus edwardii	1020
			XM_004657728.1	Jaculus jaculus	1020
			XM_006871726.1	Chrysochloris asiatica	1020
			XM_004384328.1	Trichechus manatus	1020
			XM_007529497.1	Erinaceus europaeus	1020
			XM_004607039.1	Sorex araneus	1020
			XM_006107501.1	Myotis lucifugus	1020
			NM_001003236.1	Canis lupus	1020
			XM_005339235.1	Spermophilus tridecemlineatus	1020
			XM_007945427.1	Orycteropus afer	1020
			NM_001265894.1	Macaca mulatta	1020
			XM_008252581.1	Oryctolagus cuniculus	1020
			XM_006772537.1	Myotis davidii	1020
			XM_004013774.1	Ovis aries	1020
			XM_005690770.1	Capra hircus	1020
			XM_004999652.1	Cavia porcellus	1020
			XM_010593175.1	Loxodonta africana	1020
			XM_004407370.1	Odobenus rosmarus	1020
			XM_004999652.1	Cavia porcellus	1020
			NM_001173058.1	Cavia porcellus	1020
			XM_003413509.2	Loxodonta africana	1020
			XM_007094605.1	Panthera tigris	1020
			XM_007980952.1	Chlorocebus sabaeus	1020
			XM_003793202.1	Otolemur garnettii	1020
				Bos taurus	1020
				Giraffa camelopardalis	1020
				Okapia johnstonii	1020
Retinitis pigmentosa GTPase regulator interacting protein 1	RPGRIP1	ENSBTAT00000054087	XM_007104795.1	Physeter catodon	3696
			XM_007180832.1	Balaenoptera acutorostrata	3759
			XM_006218714.1	Vicugna pacos	3666
			XM_006190854.1	Camelus ferus	3666
			XM_004421947.1	Ceratotherium simum	3777
			XM_005603382.1	Equus caballus	3753
			XM_006731354.1	Leptonychotes weddellii	3798
			XM_004758792.1	Mustela putorius	3750
			XM_004402124.1	Odobenus rosmarus	3798
			XM_008711129.1	Ursus maritimus	3759
			XM_002927827.1	Ailuropoda melanoleuca	3753
			XM_006932711.1	Felis catus	3753
			XM_005856576.1	Myotis brandtii	3819
			XM_006087516.1	Myotis lucifugus	3789
			XM_004390009.1	Trichechus manatus	3771
			XM_008062397.1	Tarsius syrichta	3768
			XM_003421592.1	Loxodonta africana	3762
			NM_020366.3	Homo sapiens	3792
			XM_010355884.1	Rhinopithecus roxellana	3780
			XM_003260765.1	Nomascus leucogenys	3783
			XM_004482339.1	Dasypus novemcinctus	3756
			XM_008269333.1	Oryctolagus cuniculus	3681
			XM_006161422.1	Tupaia chinensis	3798
			XM_003803059.1	Otolemur garnettii	3687
				Bos taurus	3645
				Giraffa camelopardalis	3663
				Okapia johnstonii	3657
Lumican	LUM	ENSBTAT00000002279	XM_014483083.1	Bos mutus	1026
			XM_006062953.1	Bubalus bubalis	1026
			XM_010832070.1	Bison bison	1026
			XM_012174076.2	Ovis aries	1026
			XM_005959547.1	Pantholops hodgsonii	1026
			XM_005679812.2	Capra hircus	1026
			XM_007123693.1	Physeter catodon	1020
			XM_007449108.1	Lipotes vexillifer	1020
			NM_001081780.2	Equus caballus	1023
			NM_001243339.1	Sus scrofa	1023
				Okapia johnstonii	1026
				Giraffa camelopardalis	1026
				Bos taurus	1026
					1026
